# Supplementary material for: Poly[[dodeca­aqua­hexa­kis­(μ2-pyridine-2,5-dicarboxyl­ato)tricopper(II)diytterbium(III)] dihydrate]
Source: Acta Crystallogr Sect E Struct Rep Online. 2011 Mar 9;67(Pt 4):m406–7. doi: 10.1107/S1600536811007446 (PMC3099879; doi:10.1107/S1600536811007446)
Supplement: Supplementary file 1 [file e-67-0m406-sup1.cif]

##############################################################################
###                                                                        ###
###        Electronic paper (Acta Crystallographica Section E)             ###
###                                                                        ###
##############################################################################
#                                                                            #
# This CIF contains the data in a paper accepted for publication in Acta     #
# Crystallographica Section E. It conforms to the requirements of Notes      #
# for Authors for Section E, and has been peer reviewed under the auspices   #
# of the IUCr Commission on Journals.                                        #
#                                                                            #
# Full details of the Crystallographic Information File format               #
# are given in the paper "The Crystallographic Information File (CIF):       #
# a New Standard Archive File for Crystallography" by S. R. Hall, F. H.      #
# Allen and I. D. Brown [Acta Cryst. (1991), A47, 655-685].                  #
#                                                                            #
# The current version of the core CIF dictionary is obtainable from          #
# ftp://ftp.iucr.org/pub/cif_core.dic. The current version number is 2.4.    #
#                                                                            #
# Software is freely available for graphical display of the structure(s) in  #
# this CIF.  For information consult the CIF home page http://www.iucr.org/  #
# cif/home.html                                                              #
#                                                                            #
# This file may be used for bona fide research purposes within the           #
# scientific community so long as proper attribution is given to the journal # 
# article from which it was obtained.                                        #
#                                                                            #
##############################################################################
                                             
data_I
_audit_creation_method     SHELXL-97
_chemical_name_systematic
;
Poly[[dodecaaquahexakis(\m~2~-pyridine-2,5-
dicarboxylato)tricopper(II)diytterbium(III)] dihydrate]
;
_chemical_name_common     ?
_chemical_formula_moiety     'C42 H46 Cu3 N6 O38 Yb2, 2(H2 O)'
_chemical_formula_sum     'C42 H50 Cu3 N6 O40 Yb2'
_chemical_formula_iupac     '[Cu3 Yb2 (C7 H3 N O4)6 (H2 O)12], 2H2 O'
_chemical_formula_weight     1815.58
_chemical_melting_point     ?
_symmetry_cell_setting     triclinic
_symmetry_space_group_name_H-M     'P -1'
_symmetry_space_group_name_Hall     '-P 1'
loop_
    _symmetry_equiv_pos_as_xyz
    'x, y, z'
    '-x, -y, -z'
_cell_length_a     7.3486(4)
_cell_length_b     13.5417(7)
_cell_length_c     15.1244(8)
_cell_angle_alpha     72.5340(10)
_cell_angle_beta     76.3300(10)
_cell_angle_gamma     80.1660(10)
_cell_volume     1386.89(13)
_cell_formula_units_Z     1
_cell_measurement_reflns_used     7576
_cell_measurement_theta_min     2.5
_cell_measurement_theta_max     25.0
_cell_measurement_temperature     295(2)
_exptl_crystal_description     Columnar
_exptl_crystal_colour     Blue
_exptl_crystal_size_max     0.13
_exptl_crystal_size_mid     0.08
_exptl_crystal_size_min     0.05
_exptl_crystal_density_diffrn     2.174
_exptl_crystal_density_meas     ?
_exptl_crystal_density_method     'not measured'
_exptl_crystal_F_000     891
_exptl_absorpt_coefficient_mu     4.591
_exptl_absorpt_correction_type     multi-scan
_exptl_absorpt_process_details     '(SADABS; Bruker, 2001)'
_exptl_absorpt_correction_T_min     0.73884
_exptl_absorpt_correction_T_max     0.97331
_exptl_special_details
;
;
_diffrn_ambient_temperature     295(2)
_diffrn_radiation_type     MoK\a
_diffrn_radiation_wavelength     0.71073
_diffrn_radiation_source     'fine-focus sealed tube'
_diffrn_radiation_monochromator     graphite
_diffrn_measurement_device_type     'Bruker SMART 1000 CCD area-detector'
_diffrn_measurement_method     '\f and \w'
_diffrn_detector_area_resol_mean     9
_diffrn_reflns_number     14910
_diffrn_reflns_av_R_equivalents     0.0437
_diffrn_reflns_av_sigmaI/netI     0.0528
_diffrn_reflns_theta_min     1.44
_diffrn_reflns_theta_max     28.34
_diffrn_reflns_theta_full     25.00
_diffrn_measured_fraction_theta_max     0.959
_diffrn_measured_fraction_theta_full     0.999
_diffrn_reflns_limit_h_min     -9
_diffrn_reflns_limit_h_max     9
_diffrn_reflns_limit_k_min     -18
_diffrn_reflns_limit_k_max     18
_diffrn_reflns_limit_l_min     -20
_diffrn_reflns_limit_l_max     20
_diffrn_standards_number     0
_diffrn_standards_interval_count     ?
_diffrn_standards_interval_time     ?
_diffrn_standards_decay_%     ?
_refine_special_details
;
Refinement of <i>F</i>^2^ against ALL reflections. The weighted <i>R</i>-factor
<i>wR</i> and goodness of fit <i>S</i> are based on <i>F</i>^2^, conventional
<i>R</i>-factors <i>R</i> are based on <i>F</i>, with <i>F</i> set to zero for
negative <i>F</i>^2^. The threshold expression of <i>F</i>^2^ >
\s(<i>F</i>^2^) is used only for calculating <i>R</i>-factors(gt) <i>etc</i>.
and is not relevant to the choice of reflections for refinement.
<i>R</i>-factors based on <i>F</i>^2^ are statistically about twice as large
as those based on <i>F</i>, and <i>R</i>- factors based on ALL data will be
even larger.
;
_reflns_number_total     6624
_reflns_number_gt     6010
_reflns_threshold_expression     I>2sigma(I)
_refine_ls_structure_factor_coef     Fsqd
_refine_ls_matrix_type     full
_refine_ls_R_factor_all     0.0592
_refine_ls_R_factor_gt     0.0491
_refine_ls_wR_factor_gt     0.0809
_refine_ls_wR_factor_ref     0.0833
_refine_ls_goodness_of_fit_ref     1.227
_refine_ls_restrained_S_all     1.227
_refine_ls_number_reflns     6624
_refine_ls_number_parameters     421
_refine_ls_number_restraints     0
_refine_ls_hydrogen_treatment     constr
_refine_ls_weighting_scheme     calc
_refine_ls_weighting_details
         'calc w=1/[\s^2^(Fo^2^)+(0.0190P)^2^+3.1503P] where P=(Fo^2^+2Fc^2^)/3'
_atom_sites_solution_hydrogens     geom
_atom_sites_solution_primary     direct
_atom_sites_solution_secondary     difmap
_refine_ls_shift/su_max     0.001
_refine_ls_shift/su_mean     0.000
_refine_diff_density_max     1.008
_refine_diff_density_min     -1.675
_refine_ls_extinction_method     none
_refine_ls_extinction_coef     ?
loop_
    _atom_type_symbol
    _atom_type_description
    _atom_type_scat_dispersion_real
    _atom_type_scat_dispersion_imag
    _atom_type_scat_source
    'C' 'C' 0.0033 0.0016
                         'International Tables Vol C Tables 4.2.6.8 and 6.1.1.4'
    'H' 'H' 0.0000 0.0000
                         'International Tables Vol C Tables 4.2.6.8 and 6.1.1.4'
    'N' 'N' 0.0061 0.0033
                         'International Tables Vol C Tables 4.2.6.8 and 6.1.1.4'
    'O' 'O' 0.0106 0.0060
                         'International Tables Vol C Tables 4.2.6.8 and 6.1.1.4'
    'Cu' 'Cu' 0.3201 1.2651
                         'International Tables Vol C Tables 4.2.6.8 and 6.1.1.4'
    'Yb' 'Yb' -0.3850 5.5486
                         'International Tables Vol C Tables 4.2.6.8 and 6.1.1.4'
_computing_data_collection     'SMART (Bruker, 2007)'
_computing_cell_refinement     'SAINT (Bruker, 2007)'
_computing_data_reduction     'SAINT (Bruker, 2007)'
_computing_structure_solution     'SHELXTL (Sheldrick, 2008)'
_computing_structure_refinement     'SHELXTL (Sheldrick, 2008)'
_computing_molecular_graphics     'PLATON (Spek, 2009)'
_computing_publication_material     'PLATON (Spek, 2009)'
loop_
    _atom_site_type_symbol
    _atom_site_label
    _atom_site_fract_x
    _atom_site_fract_y
    _atom_site_fract_z
    _atom_site_U_iso_or_equiv
    _atom_site_adp_type
    _atom_site_calc_flag
    _atom_site_refinement_flags
    _atom_site_occupancy
    _atom_site_disorder_assembly
    _atom_site_disorder_group
    Yb Yb1 0.46140(3) 0.553608(18) 0.188850(15) 0.01980(7) Uani d . 1 . .
    Cu Cu1 0.55405(9) 0.88959(5) -0.15334(4) 0.02228(15) Uani d . 1 . .
    Cu Cu2 0.5000 0.0000 0.5000 0.0251(2) Uani d S 1 . .
    O O1 0.3238(6) 0.7999(3) -0.1743(3) 0.0346(10) Uani d . 1 . .
    H H1A 0.2626 0.8487 -0.2052 0.052 Uiso d . 1 . .
    H H1B 0.2574 0.7825 -0.1215 0.052 Uiso d . 1 . .
    O O2 0.5782(7) 0.6367(4) 0.2722(3) 0.0489(12) Uani d . 1 . .
    H H2A 0.6913 0.6273 0.2718 0.073 Uiso d . 1 . .
    H H2B 0.5274 0.6672 0.3126 0.073 Uiso d . 1 . .
    O O3 0.1694(6) 0.6205(3) 0.2490(3) 0.0416(12) Uani d . 1 . .
    H H3A 0.1014 0.6001 0.3008 0.062 Uiso d . 1 . .
    H H3B 0.1087 0.6689 0.2174 0.062 Uiso d . 1 . .
    O O4 0.2936(5) 0.5798(3) 0.0631(3) 0.0280(9) Uani d . 1 . .
    H H4A 0.2306 0.6367 0.0528 0.042 Uiso d . 1 . .
    H H4B 0.2172 0.5369 0.0803 0.042 Uiso d . 1 . .
    O O5 0.6992(5) 0.5902(3) 0.0603(3) 0.0322(10) Uani d . 1 . .
    H H5A 0.8033 0.5564 0.0583 0.048 Uiso d . 1 . .
    H H5B 0.7171 0.6486 0.0256 0.048 Uiso d . 1 . .
    O O6 0.4981(6) 0.4061(3) 0.1308(3) 0.0329(9) Uani d . 1 . .
    H H6A 0.5319 0.3489 0.1639 0.049 Uiso d . 1 . .
    H H6B 0.5320 0.4054 0.0754 0.049 Uiso d . 1 . .
    O O7 0.4094(5) 0.7414(3) 0.1179(2) 0.0276(9) Uani d . 1 . .
    O O8 0.5572(5) 0.7817(3) -0.0331(2) 0.0249(8) Uani d . 1 . .
    O O9 -0.0731(6) 1.2456(3) -0.0036(3) 0.0334(10) Uani d . 1 . .
    O O10 0.0874(6) 1.2581(3) -0.1509(3) 0.0387(11) Uani d . 1 . .
    O O15 0.3506(6) 0.4262(3) 0.3191(3) 0.0395(11) Uani d . 1 . .
    O O16 0.0621(7) 0.4704(4) 0.3939(3) 0.0575(15) Uani d . 1 . .
    O O19 0.3979(9) 0.7458(4) 0.3914(4) 0.0710(18) Uani d . 1 . .
    H H19A 0.3762 0.7083 0.4458 0.107 Uiso d . 1 . .
    H H19B 0.3669 0.8059 0.3945 0.107 Uiso d . 1 . .
    O O20 -0.3399(9) 0.4351(5) 0.4577(4) 0.085(2) Uani d . 1 . .
    H H20A -0.3755 0.4648 0.4079 0.128 Uiso d . 1 . .
    H H20B -0.2285 0.4429 0.4499 0.128 Uiso d . 1 . .
    N N1 0.3689(6) 0.9653(3) -0.0721(3) 0.0181(9) Uani d . 1 . .
    N N3 0.3478(6) 0.1321(3) 0.5096(3) 0.0227(9) Uani d . 1 . .
    C C1 0.2791(7) 1.0610(4) -0.0974(4) 0.0222(11) Uani d . 1 . .
    H H1C 0.2999 1.0985 -0.1608 0.027 Uiso calc R 1 . .
    C C2 0.1559(7) 1.1059(4) -0.0317(4) 0.0197(10) Uani d . 1 . .
    C C3 0.1278(7) 1.0499(4) 0.0627(4) 0.0233(11) Uani d . 1 . .
    H H3C 0.0490 1.0791 0.1083 0.028 Uiso calc R 1 . .
    C C4 0.2181(7) 0.9499(4) 0.0887(3) 0.0218(11) Uani d . 1 . .
    H H4C 0.1987 0.9106 0.1515 0.026 Uiso calc R 1 . .
    C C5 0.3377(7) 0.9099(4) 0.0192(3) 0.0177(10) Uani d . 1 . .
    C C6 0.4413(7) 0.8016(4) 0.0383(3) 0.0186(10) Uani d . 1 . .
    C C7 0.0495(7) 1.2123(4) -0.0651(4) 0.0249(12) Uani d . 1 . .
    C C15 0.3497(8) 0.2265(4) 0.4463(4) 0.0238(11) Uani d . 1 . .
    H H15A 0.4393 0.2362 0.3904 0.029 Uiso calc R 1 . .
    C C16 0.2210(8) 0.3089(4) 0.4630(4) 0.0272(12) Uani d . 1 . .
    C C17 0.0938(9) 0.2969(5) 0.5474(4) 0.0359(15) Uani d . 1 . .
    H H17A 0.0073 0.3523 0.5596 0.043 Uiso calc R 1 . .
    C C18 0.0968(9) 0.2009(5) 0.6140(4) 0.0349(14) Uani d . 1 . .
    H H18A 0.0148 0.1912 0.6723 0.042 Uiso calc R 1 . .
    C C19 0.2225(8) 0.1209(4) 0.5924(4) 0.0256(12) Uani d . 1 . .
    C C20 0.2115(8) 0.4112(4) 0.3869(4) 0.0306(13) Uani d . 1 . .
    C C21 0.2323(8) 0.0112(4) 0.6572(4) 0.0254(12) Uani d . 1 . .
    O O17 0.3522(6) -0.0560(3) 0.6238(2) 0.0290(9) Uani d . 1 . .
    O O18 0.1287(6) -0.0081(3) 0.7352(3) 0.0364(10) Uani d . 1 . .
    O O13 0.7259(5) 0.4452(3) 0.2402(3) 0.0305(9) Uani d . 1 . .
    C C14 0.8891(8) 0.4189(4) 0.2009(4) 0.0257(12) Uani d . 1 . .
    O O14 0.9801(6) 0.4704(3) 0.1242(3) 0.0385(11) Uani d . 1 . .
    C C9 0.9846(7) 0.3138(4) 0.2468(4) 0.0226(11) Uani d . 1 . .
    C C8 1.1424(8) 0.2750(4) 0.1928(4) 0.0255(12) Uani d . 1 . .
    H H8A 1.1890 0.3162 0.1329 0.031 Uiso calc R 1 . .
    C C10 0.9196(8) 0.2533(5) 0.3365(4) 0.0281(12) Uani d . 1 . .
    H H10A 0.8130 0.2777 0.3744 0.034 Uiso calc R 1 . .
    N N2 1.2312(6) 0.1808(3) 0.2233(3) 0.0234(10) Uani d . 1 . .
    C C11 1.0135(8) 0.1559(4) 0.3702(4) 0.0259(12) Uani d . 1 . .
    H H11A 0.9733 0.1152 0.4312 0.031 Uiso calc R 1 . .
    C C12 1.1666(7) 0.1212(4) 0.3115(3) 0.0212(11) Uani d . 1 . .
    C C13 1.2777(8) 0.0148(4) 0.3346(4) 0.0255(12) Uani d . 1 . .
    O O11 1.4056(5) -0.0058(3) 0.2658(2) 0.0277(9) Uani d . 1 . .
    O O12 1.2456(6) -0.0441(3) 0.4144(3) 0.0398(11) Uani d . 1 . .
loop_
    _atom_site_aniso_label
    _atom_site_aniso_U_11
    _atom_site_aniso_U_22
    _atom_site_aniso_U_33
    _atom_site_aniso_U_12
    _atom_site_aniso_U_13
    _atom_site_aniso_U_23
    Yb1 0.01978(12) 0.01595(11) 0.01753(11) 0.00351(8) -0.00040(8) -0.00100(8)
    Cu1 0.0237(3) 0.0165(3) 0.0195(3) 0.0044(3) 0.0007(2) -0.0018(2)
    Cu2 0.0298(5) 0.0168(4) 0.0217(4) 0.0030(4) -0.0021(4) -0.0002(4)
    O1 0.038(2) 0.026(2) 0.038(2) 0.0019(18) -0.0167(19) -0.0017(18)
    O2 0.046(3) 0.059(3) 0.051(3) 0.016(2) -0.021(2) -0.033(2)
    O3 0.033(2) 0.033(2) 0.033(2) 0.0115(19) 0.0083(18) 0.0084(18)
    O4 0.029(2) 0.0157(18) 0.037(2) 0.0018(16) -0.0095(17) -0.0048(16)
    O5 0.026(2) 0.024(2) 0.031(2) 0.0091(17) 0.0019(16) 0.0034(17)
    O6 0.044(3) 0.020(2) 0.031(2) 0.0068(18) -0.0084(18) -0.0072(17)
    O7 0.033(2) 0.0200(19) 0.0212(18) 0.0013(16) -0.0008(16) 0.0003(15)
    O8 0.028(2) 0.0149(18) 0.0239(18) 0.0081(15) -0.0009(15) -0.0035(15)
    O9 0.035(2) 0.023(2) 0.035(2) 0.0063(18) -0.0026(18) -0.0064(17)
    O10 0.039(3) 0.029(2) 0.033(2) 0.0116(19) -0.0024(19) 0.0016(18)
    O15 0.033(2) 0.024(2) 0.037(2) 0.0072(18) 0.0082(19) 0.0093(18)
    O16 0.048(3) 0.035(3) 0.053(3) 0.018(2) 0.016(2) 0.011(2)
    O19 0.100(5) 0.042(3) 0.059(3) 0.010(3) 0.002(3) -0.021(3)
    O20 0.080(5) 0.083(5) 0.069(4) 0.009(4) -0.001(3) -0.005(3)
    N1 0.017(2) 0.014(2) 0.022(2) 0.0012(17) -0.0024(16) -0.0055(16)
    N3 0.024(2) 0.020(2) 0.022(2) 0.0002(19) -0.0041(18) -0.0038(18)
    C1 0.023(3) 0.019(3) 0.020(2) -0.001(2) -0.004(2) 0.000(2)
    C2 0.015(2) 0.017(2) 0.029(3) 0.000(2) -0.008(2) -0.007(2)
    C3 0.018(3) 0.026(3) 0.027(3) 0.001(2) -0.002(2) -0.012(2)
    C4 0.021(3) 0.025(3) 0.018(2) -0.003(2) -0.002(2) -0.005(2)
    C5 0.016(2) 0.016(2) 0.021(2) -0.0014(19) -0.0055(19) -0.0034(19)
    C6 0.018(3) 0.016(2) 0.023(2) -0.001(2) -0.009(2) -0.0022(19)
    C7 0.020(3) 0.021(3) 0.033(3) -0.004(2) -0.006(2) -0.004(2)
    C15 0.026(3) 0.022(3) 0.018(2) -0.002(2) -0.002(2) 0.001(2)
    C16 0.034(3) 0.017(3) 0.024(3) -0.003(2) 0.000(2) -0.002(2)
    C17 0.042(4) 0.023(3) 0.030(3) 0.008(3) 0.004(3) -0.005(2)
    C18 0.039(4) 0.030(3) 0.023(3) 0.001(3) 0.009(2) -0.002(2)
    C19 0.032(3) 0.021(3) 0.018(2) -0.002(2) -0.001(2) -0.001(2)
    C20 0.031(3) 0.021(3) 0.029(3) 0.004(2) 0.001(2) 0.001(2)
    C21 0.031(3) 0.020(3) 0.022(3) -0.003(2) -0.006(2) 0.000(2)
    O17 0.037(2) 0.0181(19) 0.0229(19) 0.0017(17) -0.0011(16) 0.0010(15)
    O18 0.045(3) 0.029(2) 0.023(2) -0.0034(19) 0.0053(18) 0.0012(17)
    O13 0.022(2) 0.034(2) 0.027(2) 0.0098(17) -0.0028(16) -0.0050(17)
    C14 0.026(3) 0.022(3) 0.029(3) 0.003(2) -0.005(2) -0.009(2)
    O14 0.025(2) 0.030(2) 0.039(2) 0.0053(18) 0.0023(18) 0.0106(18)
    C9 0.020(3) 0.019(3) 0.030(3) 0.000(2) -0.006(2) -0.008(2)
    C8 0.024(3) 0.024(3) 0.021(3) 0.000(2) 0.002(2) -0.002(2)
    C10 0.022(3) 0.035(3) 0.024(3) 0.004(2) 0.001(2) -0.011(2)
    N2 0.023(2) 0.019(2) 0.023(2) 0.0028(18) -0.0005(18) -0.0028(18)
    C11 0.026(3) 0.028(3) 0.021(3) -0.003(2) -0.002(2) -0.006(2)
    C12 0.024(3) 0.021(3) 0.017(2) -0.001(2) -0.004(2) -0.001(2)
    C13 0.027(3) 0.020(3) 0.025(3) 0.002(2) -0.006(2) -0.002(2)
    O11 0.031(2) 0.0202(19) 0.0208(18) 0.0051(16) 0.0036(16) -0.0004(15)
    O12 0.044(3) 0.035(2) 0.023(2) 0.007(2) 0.0023(18) 0.0049(18)
_geom_special_details
;
All e.s.d.'s (except the e.s.d. in the dihedral angle between two l.s. planes)
are estimated using the full covariance matrix. The cell e.s.d.'s are taken
into account individually in the estimation of e.s.d.'s in distances, angles
and torsion angles; correlations between e.s.d.'s in cell parameters are only
used when they are defined by crystal symmetry. An approximate (isotropic)
treatment of cell e.s.d.'s is used for estimating e.s.d.'s involving l.s.
planes.
;
loop_
    _geom_bond_atom_site_label_1
    _geom_bond_atom_site_label_2
    _geom_bond_site_symmetry_2
    _geom_bond_distance
    _geom_bond_publ_flag
    Yb1 O2 . 2.299(5) yes
    Yb1 O3 . 2.272(4) yes
    Yb1 O4 . 2.411(4) yes
    Yb1 O5 . 2.278(4) yes
    Yb1 O6 . 2.364(4) yes
    Yb1 O7 . 2.447(3) yes
    Yb1 O13 . 2.364(4) yes
    Yb1 O15 . 2.281(4) yes
    Cu1 N1 . 1.975(4) yes
    Cu1 N2 2_765 1.955(4) yes
    Cu1 O1 . 2.372(4) yes
    Cu1 O8 . 1.964(3) yes
    Cu1 O11 2_765 1.943(3) yes
    Cu2 N3 2_656 1.967(4) .
    Cu2 N3 . 1.967(4) yes
    Cu2 O17 . 1.931(4) yes
    Cu2 O17 2_656 1.931(4) .
    O1 H1A . 0.8187 ?
    O1 H1B . 0.8198 ?
    O2 H2A . 0.8178 ?
    O2 H2B . 0.8205 ?
    O3 H3A . 0.8205 ?
    O3 H3B . 0.8178 ?
    O4 H4A . 0.8202 ?
    O4 H4B . 0.8200 ?
    O5 H5A . 0.8202 ?
    O5 H5B . 0.8202 ?
    O6 H6A . 0.8201 ?
    O6 H6B . 0.8196 ?
    O7 C6 . 1.230(6) ?
    O8 C6 . 1.275(6) ?
    O9 C7 . 1.264(6) ?
    O10 C7 . 1.245(6) ?
    O15 C20 . 1.260(6) ?
    O16 C20 . 1.247(7) ?
    O19 H19A . 0.8211 ?
    O19 H19B . 0.8196 ?
    O20 H20A . 0.8200 ?
    O20 H20B . 0.8196 ?
    N1 C1 . 1.338(6) ?
    N1 C5 . 1.345(6) ?
    N3 C15 . 1.347(6) ?
    N3 C19 . 1.351(7) ?
    C1 C2 . 1.388(7) ?
    C1 H1C . 0.9300 ?
    C2 C3 . 1.386(7) ?
    C2 C7 . 1.518(7) ?
    C3 C4 . 1.388(7) ?
    C3 H3C . 0.9300 ?
    C4 C5 . 1.384(7) ?
    C4 H4C . 0.9300 ?
    C5 C6 . 1.510(7) ?
    C15 C16 . 1.379(7) ?
    C15 H15A . 0.9300 ?
    C16 C17 . 1.376(7) ?
    C16 C20 . 1.515(7) ?
    C17 C18 . 1.386(8) ?
    C17 H17A . 0.9300 ?
    C18 C19 . 1.365(8) ?
    C18 H18A . 0.9300 ?
    C19 C21 . 1.516(7) ?
    C21 O18 . 1.224(6) ?
    C21 O17 . 1.285(6) ?
    O13 C14 . 1.250(6) ?
    C14 O14 . 1.259(6) ?
    C14 C9 . 1.516(7) ?
    C9 C8 . 1.374(7) ?
    C9 C10 . 1.378(7) ?
    C8 N2 . 1.331(7) ?
    C8 H8A . 0.9300 ?
    C10 C11 . 1.388(8) ?
    C10 H10A . 0.9300 ?
    N2 C12 . 1.356(6) ?
    N2 Cu1 2_765 1.955(4) ?
    C11 C12 . 1.369(7) ?
    C11 H11A . 0.9300 ?
    C12 C13 . 1.514(7) ?
    C13 O12 . 1.225(6) ?
    C13 O11 . 1.291(6) ?
    O11 Cu1 2_765 1.943(3) ?
loop_
    _geom_angle_atom_site_label_1
    _geom_angle_atom_site_label_2
    _geom_angle_atom_site_label_3
    _geom_angle_site_symmetry_1
    _geom_angle_site_symmetry_3
    _geom_angle
    _geom_angle_publ_flag
    O3 Yb1 O5 . . 140.82(13) ?
    O3 Yb1 O15 . . 74.65(14) ?
    O5 Yb1 O15 . . 143.99(14) ?
    O3 Yb1 O2 . . 87.37(17) ?
    O5 Yb1 O2 . . 93.59(17) ?
    O15 Yb1 O2 . . 94.33(18) ?
    O3 Yb1 O6 . . 120.10(16) ?
    O5 Yb1 O6 . . 77.53(15) ?
    O15 Yb1 O6 . . 76.43(15) ?
    O2 Yb1 O6 . . 146.13(15) ?
    O3 Yb1 O13 . . 140.12(13) ?
    O5 Yb1 O13 . . 76.19(13) ?
    O15 Yb1 O13 . . 72.76(14) ?
    O2 Yb1 O13 . . 72.90(15) ?
    O6 Yb1 O13 . . 73.24(14) ?
    O3 Yb1 O4 . . 77.38(15) ?
    O5 Yb1 O4 . . 79.41(14) ?
    O15 Yb1 O4 . . 111.93(15) ?
    O2 Yb1 O4 . . 144.31(15) ?
    O6 Yb1 O4 . . 66.81(13) ?
    O13 Yb1 O4 . . 136.66(13) ?
    O3 Yb1 O7 . . 68.67(13) ?
    O5 Yb1 O7 . . 74.46(13) ?
    O15 Yb1 O7 . . 141.10(13) ?
    O2 Yb1 O7 . . 71.91(15) ?
    O6 Yb1 O7 . . 133.87(13) ?
    O13 Yb1 O7 . . 131.94(14) ?
    O4 Yb1 O7 . . 72.50(13) ?
    O11 Cu1 N2 2_765 2_765 83.59(16) ?
    O11 Cu1 O8 2_765 . 168.02(17) ?
    N2 Cu1 O8 2_765 . 94.15(16) ?
    O11 Cu1 N1 2_765 . 97.55(16) ?
    N2 Cu1 N1 2_765 . 170.26(18) ?
    O8 Cu1 N1 . . 82.73(15) ?
    O11 Cu1 O1 2_765 . 105.91(15) ?
    N2 Cu1 O1 2_765 . 95.56(17) ?
    O8 Cu1 O1 . . 86.00(15) ?
    N1 Cu1 O1 . . 93.43(16) ?
    O17 Cu2 O17 . 2_656 180.0 ?
    O17 Cu2 N3 . 2_656 95.81(16) ?
    O17 Cu2 N3 2_656 2_656 84.19(16) ?
    O17 Cu2 N3 . . 84.19(16) ?
    O17 Cu2 N3 2_656 . 95.81(16) ?
    N3 Cu2 N3 2_656 . 180.0(3) ?
    Cu1 O1 H1A . . 100.1 ?
    Cu1 O1 H1B . . 104.2 ?
    H1A O1 H1B . . 106.2 ?
    Yb1 O2 H2A . . 118.6 ?
    Yb1 O2 H2B . . 132.6 ?
    H2A O2 H2B . . 107.7 ?
    Yb1 O3 H3A . . 129.8 ?
    Yb1 O3 H3B . . 122.7 ?
    H3A O3 H3B . . 107.3 ?
    Yb1 O4 H4A . . 112.3 ?
    Yb1 O4 H4B . . 108.2 ?
    H4A O4 H4B . . 105.2 ?
    Yb1 O5 H5A . . 122.2 ?
    Yb1 O5 H5B . . 125.1 ?
    H5A O5 H5B . . 105.8 ?
    Yb1 O6 H6A . . 119.0 ?
    Yb1 O6 H6B . . 126.0 ?
    H6A O6 H6B . . 108.2 ?
    C6 O7 Yb1 . . 136.8(3) ?
    C6 O8 Cu1 . . 115.5(3) ?
    C20 O15 Yb1 . . 140.2(4) ?
    H19A O19 H19B . . 106.7 ?
    H20A O20 H20B . . 108.0 ?
    C1 N1 C5 . . 119.6(4) ?
    C1 N1 Cu1 . . 128.1(3) ?
    C5 N1 Cu1 . . 112.3(3) ?
    C15 N3 C19 . . 118.6(5) ?
    C15 N3 Cu2 . . 129.5(4) ?
    C19 N3 Cu2 . . 111.9(3) ?
    N1 C1 C2 . . 121.8(5) ?
    N1 C1 H1C . . 119.1 ?
    C2 C1 H1C . . 119.1 ?
    C3 C2 C1 . . 118.6(5) ?
    C3 C2 C7 . . 121.8(5) ?
    C1 C2 C7 . . 119.6(4) ?
    C2 C3 C4 . . 119.6(5) ?
    C2 C3 H3C . . 120.2 ?
    C4 C3 H3C . . 120.2 ?
    C5 C4 C3 . . 118.6(5) ?
    C5 C4 H4C . . 120.7 ?
    C3 C4 H4C . . 120.7 ?
    N1 C5 C4 . . 121.8(4) ?
    N1 C5 C6 . . 114.6(4) ?
    C4 C5 C6 . . 123.5(4) ?
    O7 C6 O8 . . 125.8(5) ?
    O7 C6 C5 . . 119.7(5) ?
    O8 C6 C5 . . 114.5(4) ?
    O10 C7 O9 . . 125.6(5) ?
    O10 C7 C2 . . 117.4(5) ?
    O9 C7 C2 . . 117.0(5) ?
    N3 C15 C16 . . 121.1(5) ?
    N3 C15 H15A . . 119.5 ?
    C16 C15 H15A . . 119.5 ?
    C17 C16 C15 . . 120.0(5) ?
    C17 C16 C20 . . 119.6(5) ?
    C15 C16 C20 . . 120.4(5) ?
    C16 C17 C18 . . 118.8(5) ?
    C16 C17 H17A . . 120.6 ?
    C18 C17 H17A . . 120.6 ?
    C19 C18 C17 . . 118.7(5) ?
    C19 C18 H18A . . 120.6 ?
    C17 C18 H18A . . 120.6 ?
    N3 C19 C18 . . 122.7(5) ?
    N3 C19 C21 . . 113.7(5) ?
    C18 C19 C21 . . 123.6(5) ?
    O16 C20 O15 . . 125.6(5) ?
    O16 C20 C16 . . 117.0(5) ?
    O15 C20 C16 . . 117.2(5) ?
    O18 C21 O17 . . 124.7(5) ?
    O18 C21 C19 . . 119.8(5) ?
    O17 C21 C19 . . 115.5(4) ?
    C21 O17 Cu2 . . 114.7(3) ?
    C14 O13 Yb1 . . 135.2(3) ?
    O13 C14 O14 . . 125.9(5) ?
    O13 C14 C9 . . 117.7(5) ?
    O14 C14 C9 . . 116.4(5) ?
    C8 C9 C10 . . 118.3(5) ?
    C8 C9 C14 . . 117.0(5) ?
    C10 C9 C14 . . 124.6(5) ?
    N2 C8 C9 . . 122.4(5) ?
    N2 C8 H8A . . 118.8 ?
    C9 C8 H8A . . 118.8 ?
    C9 C10 C11 . . 119.9(5) ?
    C9 C10 H10A . . 120.0 ?
    C11 C10 H10A . . 120.0 ?
    C8 N2 C12 . . 119.2(4) ?
    C8 N2 Cu1 . 2_765 127.6(4) ?
    C12 N2 Cu1 . 2_765 113.1(3) ?
    C12 C11 C10 . . 118.5(5) ?
    C12 C11 H11A . . 120.8 ?
    C10 C11 H11A . . 120.8 ?
    N2 C12 C11 . . 121.6(5) ?
    N2 C12 C13 . . 113.0(4) ?
    C11 C12 C13 . . 125.3(5) ?
    O12 C13 O11 . . 124.6(5) ?
    O12 C13 C12 . . 120.2(5) ?
    O11 C13 C12 . . 115.2(4) ?
    C13 O11 Cu1 . 2_765 114.7(3) ?
loop_
    _geom_torsion_atom_site_label_1
    _geom_torsion_atom_site_label_2
    _geom_torsion_atom_site_label_3
    _geom_torsion_atom_site_label_4
    _geom_torsion_site_symmetry_1
    _geom_torsion_site_symmetry_2
    _geom_torsion_site_symmetry_3
    _geom_torsion_site_symmetry_4
    _geom_torsion
    _geom_torsion_publ_flag
    O2 Yb1 O7 C6 . . . . 128.6(5) no
    O3 Yb1 O7 C6 . . . . -137.1(5) no
    O4 Yb1 O7 C6 . . . . -54.1(5) no
    O5 Yb1 O7 C6 . . . . 29.4(5) no
    O6 Yb1 O7 C6 . . . . -25.3(6) no
    O13 Yb1 O7 C6 . . . . 83.7(5) no
    O15 Yb1 O7 C6 . . . . -157.6(5) no
    O2 Yb1 O13 C14 . . . . -109.4(5) no
    O3 Yb1 O13 C14 . . . . -173.1(5) no
    O4 Yb1 O13 C14 . . . . 46.4(6) no
    O5 Yb1 O13 C14 . . . . -11.1(5) no
    O6 Yb1 O13 C14 . . . . 69.8(5) no
    O7 Yb1 O13 C14 . . . . -64.9(6) no
    O15 Yb1 O13 C14 . . . . 150.4(6) no
    O2 Yb1 O15 C20 . . . . 80.6(6) no
    O3 Yb1 O15 C20 . . . . -5.5(6) no
    O4 Yb1 O15 C20 . . . . -74.7(6) no
    O5 Yb1 O15 C20 . . . . -177.2(5) no
    O6 Yb1 O15 C20 . . . . -132.4(6) no
    O7 Yb1 O15 C20 . . . . 14.3(7) no
    O13 Yb1 O15 C20 . . . . 151.2(6) no
    O1 Cu1 O8 C6 . . . . -90.2(4) no
    N1 Cu1 O8 C6 . . . . 3.8(4) no
    N2 Cu1 O8 C6 2_765 . . . 174.6(4) no
    O1 Cu1 N1 C1 . . . . -95.5(5) no
    O1 Cu1 N1 C5 . . . . 85.5(4) no
    O8 Cu1 N1 C1 . . . . 179.0(5) no
    O8 Cu1 N1 C5 . . . . -0.1(4) no
    O11 Cu1 N1 C1 2_765 . . . 11.1(5) no
    O11 Cu1 N1 C5 2_765 . . . -168.0(4) no
    O1 Cu1 O11 C13 . . 2_765 2_765 -88.6(4) no
    N1 Cu1 O11 C13 . . 2_765 2_765 175.6(4) no
    O1 Cu1 N2 C8 . . 2_765 2_765 -79.9(5) no
    O1 Cu1 N2 C12 . . 2_765 2_765 103.0(4) no
    O8 Cu1 N2 C8 . . 2_765 2_765 6.6(5) no
    O8 Cu1 N2 C12 . . 2_765 2_765 -170.6(4) no
    N3 Cu2 O17 C21 . . . . -1.5(4) no
    O12 Cu2 O17 C21 1_455 . . . -92.1(4) no
    N3 Cu2 O17 C21 2_656 . . . 178.5(4) no
    O12 Cu2 O17 C21 2_756 . . . 88.0(4) no
    O17 Cu2 N3 C15 . . . . -178.0(5) no
    O17 Cu2 N3 C19 . . . . 0.2(4) no
    O12 Cu2 N3 C15 1_455 . . . -86.7(5) no
    O12 Cu2 N3 C19 1_455 . . . 91.5(4) no
    O17 Cu2 N3 C15 2_656 . . . 2.0(5) no
    O17 Cu2 N3 C19 2_656 . . . -179.8(4) no
    O12 Cu2 N3 C15 2_756 . . . 93.3(5) no
    O12 Cu2 N3 C19 2_756 . . . -88.6(4) no
    Yb1 O7 C6 O8 . . . . -17.4(9) no
    Yb1 O7 C6 C5 . . . . 162.5(4) no
    Cu1 O8 C6 O7 . . . . 173.5(4) no
    Cu1 O8 C6 C5 . . . . -6.4(6) no
    Cu1 O11 C13 O12 2_765 . . . -171.8(5) no
    Cu1 O11 C13 C12 2_765 . . . 7.0(6) no
    Cu2 O12 C13 O11 1_655 . . . 85.5(6) no
    Cu2 O12 C13 C12 1_655 . . . -93.1(5) no
    Yb1 O13 C14 O14 . . . . 25.3(9) no
    Yb1 O13 C14 C9 . . . . -152.0(4) no
    Yb1 O15 C20 O16 . . . . 11.1(10) no
    Yb1 O15 C20 C16 . . . . -173.6(4) no
    Cu2 O17 C21 O18 . . . . -178.2(5) no
    Cu2 O17 C21 C19 . . . . 2.4(6) no
    Cu1 N1 C1 C2 . . . . -178.0(4) no
    C5 N1 C1 C2 . . . . 1.0(8) no
    Cu1 N1 C5 C4 . . . . 177.6(4) no
    Cu1 N1 C5 C6 . . . . -3.1(6) no
    C1 N1 C5 C4 . . . . -1.5(8) no
    C1 N1 C5 C6 . . . . 177.7(5) no
    C12 N2 C8 C9 . . . . -1.3(8) no
    Cu1 N2 C8 C9 2_765 . . . 175.7(4) no
    C8 N2 C12 C11 . . . . -0.6(8) no
    C8 N2 C12 C13 . . . . 177.9(5) no
    Cu1 N2 C12 C11 2_765 . . . -178.0(4) no
    Cu1 N2 C12 C13 2_765 . . . 0.5(6) no
    Cu2 N3 C15 C16 . . . . 174.8(4) no
    C19 N3 C15 C16 . . . . -3.2(8) no
    Cu2 N3 C19 C18 . . . . -177.7(5) no
    Cu2 N3 C19 C21 . . . . 1.0(6) no
    C15 N3 C19 C18 . . . . 0.7(9) no
    C15 N3 C19 C21 . . . . 179.4(5) no
    N1 C1 C2 C3 . . . . 0.8(8) no
    N1 C1 C2 C7 . . . . -176.6(5) no
    C1 C2 C3 C4 . . . . -2.0(8) no
    C7 C2 C3 C4 . . . . 175.3(5) no
    C1 C2 C7 O9 . . . . 173.9(5) no
    C1 C2 C7 O10 . . . . -4.5(8) no
    C3 C2 C7 O9 . . . . -3.4(8) no
    C3 C2 C7 O10 . . . . 178.2(5) no
    C2 C3 C4 C5 . . . . 1.5(8) no
    C3 C4 C5 N1 . . . . 0.3(8) no
    C3 C4 C5 C6 . . . . -178.9(5) no
    N1 C5 C6 O7 . . . . -173.5(5) no
    N1 C5 C6 O8 . . . . 6.4(7) no
    C4 C5 C6 O7 . . . . 5.7(8) no
    C4 C5 C6 O8 . . . . -174.4(5) no
    N2 C8 C9 C10 . . . . 1.5(9) no
    N2 C8 C9 C14 . . . . -175.7(5) no
    C8 C9 C10 C11 . . . . 0.1(9) no
    C14 C9 C10 C11 . . . . 177.1(6) no
    C8 C9 C14 O13 . . . . 165.0(5) no
    C8 C9 C14 O14 . . . . -12.6(8) no
    C10 C9 C14 O13 . . . . -12.0(9) no
    C10 C9 C14 O14 . . . . 170.4(6) no
    C9 C10 C11 C12 . . . . -1.9(9) no
    C10 C11 C12 N2 . . . . 2.2(8) no
    C10 C11 C12 C13 . . . . -176.1(5) no
    N2 C12 C13 O11 . . . . -4.9(7) no
    N2 C12 C13 O12 . . . . 173.9(5) no
    C11 C12 C13 O11 . . . . 173.5(5) no
    C11 C12 C13 O12 . . . . -7.7(9) no
    N3 C15 C16 C17 . . . . 3.2(9) no
    N3 C15 C16 C20 . . . . -173.5(5) no
    C15 C16 C17 C18 . . . . -0.7(9) no
    C20 C16 C17 C18 . . . . 176.1(6) no
    C15 C16 C20 O15 . . . . -16.8(8) no
    C15 C16 C20 O16 . . . . 159.0(6) no
    C17 C16 C20 O15 . . . . 166.5(6) no
    C17 C16 C20 O16 . . . . -17.7(9) no
    C16 C17 C18 C19 . . . . -1.8(10) no
    C17 C18 C19 N3 . . . . 1.8(10) no
    C17 C18 C19 C21 . . . . -176.7(6) no
    N3 C19 C21 O17 . . . . -2.2(8) no
    N3 C19 C21 O18 . . . . 178.3(5) no
    C18 C19 C21 O17 . . . . 176.4(6) no
    C18 C19 C21 O18 . . . . -3.1(9) no
loop_
    _geom_hbond_atom_site_label_D
    _geom_hbond_atom_site_label_H
    _geom_hbond_atom_site_label_A
    _geom_hbond_site_symmetry_A
    _geom_hbond_distance_DH
    _geom_hbond_distance_HA
    _geom_hbond_distance_DA
    _geom_hbond_angle_DHA
    _geom_hbond_publ_flag
    O1 H1A O17 1_564 0.82 2.50 3.072(5) 128 yes
    O1 H1A O18 1_564 0.82 2.06 2.865(6) 166 yes
    O1 H1B O9 2_575 0.82 2.02 2.840(6) 173 yes
    O2 H2A O10 2_675 0.82 2.48 2.988(7) 121 yes
    O2 H2B O19 . 0.82 1.83 2.644(8) 173 yes
    O3 H3A O16 . 0.82 1.91 2.572(6) 137 yes
    O3 H3B O10 2_575 0.82 1.91 2.695(6) 159 yes
    O4 H4A O9 2_575 0.82 1.87 2.670(6) 165 yes
    O4 H4B O14 1_455 0.82 1.98 2.774(6) 163 yes
    O5 H5A O14 . 0.82 1.85 2.586(6) 148 yes
    O5 H5B O8 . 0.82 2.06 2.717(6) 137 yes
    O6 H6A O1 2_665 0.82 2.09 2.826(6) 149 yes
    O6 H6B O4 2_665 0.82 2.15 2.936(6) 160 yes
    O19 H19A O20 2_566 0.82 2.06 2.816(8) 152 yes
    O19 H19B O12 1_465 0.82 2.15 2.965(7) 171 yes
    O20 H20A O13 1_455 0.82 2.55 3.174(7) 134 yes
    O20 H20B O16 . 0.82 2.15 2.957(9) 166 yes
    C3 H3C O18 2_566 0.93 2.42 3.134(7) 134 .
    C11 H11A O12 2_756 0.93 2.52 3.409(7) 159 .
data_global
_journal_date_recd_electronic     2011-02-24
_journal_date_accepted     2011-02-27
_journal_name_full     'Acta Crystallographica, Section E'
_journal_year     2011
_journal_volume     67
_journal_issue      4
_journal_page_first     m406
_journal_page_last     m407
_journal_paper_category     QM
_journal_coeditor_code     XU5166
_publ_contact_author_name     'Shie Fu Lush'
_publ_contact_author_address
;
Department of General Education Center
Yuanpei University
HsinChu 30015
Taiwan
;
_publ_contact_author_email     'lush@mail.ypu.edu.tw'
_publ_contact_author_fax     ?
_publ_contact_author_phone     ?
_publ_section_title
;\
Poly[[dodecaaquahexakis(\m~2~-pyridine-2,5-dicarboxylato)tricopper(II)\
diytterbium(III)] dihydrate]
;
loop_
    _publ_author_name
    _publ_author_footnote
    _publ_author_address
    'Shen, Fwu Ming' .
;
Department of Biotechnology
Yuanpei University
HsinChu 30015
Taiwan
;
    'Lush, Shie Fu' .
;
Department of General Education Center
Yuanpei University
HsinChu 30015
Taiwan
;
