# Supplementary material for: Poly[[dodeca­aqua­hexa­kis­(μ2-pyridine-2,5-dicarboxyl­ato)tricopper(II)diytterbium(III)] dihydrate]
Source: Acta Crystallogr Sect E Struct Rep Online. 2011 Mar 9;67(Pt 4):m406–7. doi: 10.1107/S1600536811007446 (PMC3099879; doi:10.1107/S1600536811007446)
Supplement: Supplementary file 2 [file e-67-0m406-Isup2.hkl]

# 
# h,k,l, Fc-squared, Fo-squared, sigma(Fo-squared) and status flag 
# 
data_I
_shelx_title ' ap04m in P-1' 
_shelx_refln_list_code          4 
_shelx_F_calc_maximum      408.78 
_exptl_crystal_F_000       891.00 
_reflns_d_resolution_high  0.7487 
 
loop_ 
 _symmetry_equiv_pos_as_xyz 
 'x, y, z' 
 '-x, -y, -z' 
 
_cell_length_a     7.3486 
_cell_length_b    13.5417 
_cell_length_c    15.1244 
_cell_angle_alpha  72.534 
_cell_angle_beta   76.330 
_cell_angle_gamma  80.166 
 
_shelx_F_squared_multiplier     1.000 
 
loop_ 
 _refln_index_h 
 _refln_index_k 
 _refln_index_l 
 _refln_F_squared_calc 
 _refln_F_squared_meas 
 _refln_F_squared_sigma 
 _refln_observed_status 
   1   0   0    38722.60    38358.77    327.03 o 
   2   0   0    16422.03    16890.75    185.38 o 
   3   0   0     7042.80     6733.68    113.64 o 
   4   0   0     3777.79     3712.95    117.44 o 
   5   0   0     1760.35     1911.54     81.09 o 
   6   0   0        9.02      107.20     49.06 o 
   7   0   0      113.63      236.69     61.46 o 
   8   0   0      453.71      801.96    117.57 o 
   9   0   0     1167.73     1256.04    151.89 o 
  -8   1   0      672.89      809.26     86.61 o 
  -7   1   0      374.66      485.35     65.75 o 
  -6   1   0        3.97      104.87     48.63 o 
  -5   1   0      730.61      846.56     42.86 o 
  -4   1   0     2858.79     2844.78     86.12 o 
  -3   1   0      512.88      524.65     41.17 o 
  -2   1   0     2315.37     2499.29     43.45 o 
  -1   1   0     4930.02     5269.83     55.09 o 
   0   1   0      994.99      724.49    164.11 o 
   1   1   0      288.45      336.87     10.90 o 
   2   1   0    17826.40    18923.86    214.78 o 
   3   1   0      995.69     1033.86     45.04 o 
   4   1   0     1897.34     1818.28     69.52 o 
   5   1   0     1229.47     1375.73     67.92 o 
   6   1   0      394.48      516.81     57.06 o 
   7   1   0        4.16       80.00     58.56 o 
   8   1   0      163.80      227.39     71.49 o 
   9   1   0       65.21      282.64    105.37 o 
  -8   2   0      299.01      374.91    122.73 o 
  -7   2   0     2843.61     2817.39    119.32 o 
  -6   2   0     1714.55     1626.55    188.25 o 
  -5   2   0     1368.74     1389.57     71.18 o 
  -4   2   0       65.77      121.25     26.13 o 
  -3   2   0       25.20       75.55     23.40 o 
  -2   2   0      469.70      530.96     25.22 o 
  -1   2   0     8300.50     8359.11    141.08 o 
   0   2   0    26531.71    26513.51    813.00 o 
   1   2   0    44999.00    44396.87    852.12 o 
   2   2   0     2164.20     2097.60     35.74 o 
   3   2   0    20220.89    19933.96    257.59 o 
   4   2   0    25202.46    24735.97    419.83 o 
   5   2   0    12412.98    12200.96    364.14 o 
   6   2   0     8686.61     8553.74    213.07 o 
   7   2   0     1835.79     1830.67    122.80 o 
   8   2   0      545.60      609.30     79.95 o 
   9   2   0      245.73      435.83     91.87 o 
  -9   3   0     2989.44     3188.01    255.65 o 
  -8   3   0     4340.20     4108.11    246.42 o 
  -7   3   0     2193.23     2089.74    170.93 o 
  -6   3   0     1712.77     1824.70    120.33 o 
  -5   3   0      934.06      929.67     77.57 o 
  -4   3   0       14.80       89.46     25.81 o 
  -3   3   0      237.26      341.97     30.09 o 
  -2   3   0     4205.38     4325.64    205.49 o 
  -1   3   0      409.62      398.19     21.45 o 
   0   3   0     2365.62     2847.39     59.69 o 
   1   3   0     4695.62     5325.45     80.30 o 
   2   3   0     6134.85     6404.51    114.49 o 
   3   3   0      348.54      352.23     21.84 o 
   4   3   0     2870.98     2856.05     68.07 o 
   5   3   0     1494.29     1487.88     58.62 o 
   6   3   0     1352.86     1435.53    152.37 o 
   7   3   0      314.72      216.48     94.27 o 
   8   3   0       55.66      147.65     69.99 o 
   9   3   0       39.80      100.93     81.38 o 
  -8   4   0      259.88      342.01    137.27 o 
  -7   4   0     1025.20     1117.56    139.02 o 
  -6   4   0    11490.24    10959.66    337.33 o 
  -5   4   0     2877.43     2776.39    103.10 o 
  -4   4   0     5740.06     5992.94    246.47 o 
  -3   4   0     4306.88     4095.82     78.42 o 
  -2   4   0      134.73      277.72     20.80 o 
  -1   4   0     2214.34     2378.22     73.94 o 
   0   4   0     4503.50     5546.85    116.86 o 
   1   4   0      397.28      426.11     20.12 o 
   2   4   0     7856.17     8134.79    215.95 o 
   3   4   0     3852.26     3924.77     87.36 o 
   4   4   0     6263.30     6088.75    123.63 o 
   5   4   0    10373.08    10234.06    478.84 o 
   6   4   0     7356.66     7092.73    244.20 o 
   7   4   0     4836.22     4754.11    157.86 o 
   8   4   0     1914.17     1896.39    108.07 o 
   9   4   0     1062.66     1099.10    132.09 o 
  -8   5   0     3070.45     3788.66    250.21 o 
  -7   5   0     4206.08     3588.89    228.95 o 
  -6   5   0     4254.75     4098.38    225.98 o 
  -5   5   0    12643.96    12596.25    218.96 o 
  -4   5   0     9254.52     9272.42    358.68 o 
  -3   5   0     6389.82     6598.62    260.98 o 
  -2   5   0     6650.06     6950.00    222.55 o 
  -1   5   0    17562.04    19212.45    299.19 o 
   0   5   0     5362.21     5578.73     72.60 o 
   1   5   0     1301.80     1434.88     54.73 o 
   2   5   0    11911.91    12504.11    245.12 o 
   3   5   0     4658.71     4886.64    149.53 o 
   4   5   0     3950.26     3960.24    268.15 o 
   5   5   0     2256.18     2059.07    126.26 o 
   6   5   0     1740.39     1692.05     91.89 o 
   7   5   0     1010.20      978.74     78.17 o 
   8   5   0      964.44     1191.56     94.69 o 
   9   5   0      289.52      422.53     92.02 o 
  -8   6   0       14.01      130.77    154.05 o 
  -7   6   0      553.14      412.94    131.32 o 
  -6   6   0     1881.90     1700.08    161.54 o 
  -5   6   0     6858.87     6309.11    261.42 o 
  -4   6   0      356.37      371.61     45.73 o 
  -3   6   0     2088.01     2317.79     97.84 o 
  -2   6   0     3649.61     3621.24    107.52 o 
  -1   6   0     2393.23     2223.37     64.52 o 
   0   6   0    12282.13    13126.35    169.87 o 
   1   6   0     7360.32     8349.38    198.52 o 
   2   6   0      234.66      326.29     28.02 o 
   3   6   0      259.24      278.76     35.82 o 
   4   6   0     1213.63     1219.16     60.31 o 
   5   6   0     1393.13     1459.61     82.71 o 
   6   6   0     2868.09     2970.19    127.91 o 
   7   6   0     1624.76     1653.87     99.25 o 
   8   6   0     1932.78     1757.94    126.76 o 
   9   6   0     1140.43     1119.91    110.05 o 
  -8   7   0      962.64     1181.48    191.96 o 
  -7   7   0     2594.77     2610.28    212.47 o 
  -6   7   0     4808.81     4777.98    255.00 o 
  -5   7   0     8045.78     7895.94    301.97 o 
  -4   7   0    13573.96    12591.18    356.20 o 
  -3   7   0    13148.12    12655.61    140.94 o 
  -2   7   0    17006.56    17122.96    284.36 o 
  -1   7   0    16279.44    15560.25    413.45 o 
   0   7   0    15425.21    16272.46    216.45 o 
   1   7   0     1637.48     1666.13     54.02 o 
   2   7   0      253.03      347.11     37.13 o 
   3   7   0       63.19      130.07     32.58 o 
   4   7   0      892.51     1044.27     59.64 o 
   5   7   0      554.19      511.10     49.74 o 
   6   7   0     1482.22     1568.66     92.94 o 
   7   7   0     2629.86     2675.66    126.57 o 
   8   7   0      597.19      852.45    190.02 o 
  -7   8   0      191.82      503.91    129.62 o 
  -6   8   0      627.95      728.90    140.06 o 
  -5   8   0      974.43      901.93    135.48 o 
  -4   8   0     1500.93     1493.79    141.31 o 
  -3   8   0       78.33      115.35     60.56 o 
  -2   8   0      132.55      194.41     34.46 o 
  -1   8   0     1897.37     1825.10     54.07 o 
   0   8   0     1609.40     1794.93     53.00 o 
   1   8   0     1924.28     1987.85     92.92 o 
   2   8   0       95.34      205.21     29.29 o 
   3   8   0      323.31      405.98     71.79 o 
   4   8   0     1679.21     1709.89     73.73 o 
   5   8   0      118.79      212.98     44.13 o 
   6   8   0       76.67       77.52     58.02 o 
   7   8   0      369.80      328.56    122.97 o 
   8   8   0      337.02      350.62     88.91 o 
  -7   9   0      190.61      406.66    158.54 o 
  -6   9   0        4.01      167.21    122.54 o 
  -5   9   0     1439.02     1163.57    139.65 o 
  -4   9   0     4336.43     4436.78    229.45 o 
  -3   9   0     6721.95     6639.29    159.52 o 
  -2   9   0    11372.70    11002.64    141.55 o 
  -1   9   0    20199.77    20063.99    242.67 o 
   0   9   0    20439.41    19765.87    208.12 o 
   1   9   0    13766.80    13320.98    282.93 o 
   2   9   0    12156.77    11880.58    179.69 o 
   3   9   0     3745.04     4098.83    158.81 o 
   4   9   0     1140.58     1173.20     87.52 o 
   5   9   0      164.28      266.21     52.36 o 
   6   9   0      139.63      169.32     62.99 o 
   7   9   0       56.66      126.45     71.50 o 
   8   9   0      607.52      553.39    125.77 o 
  -6  10   0      173.66      256.48    139.70 o 
  -5  10   0        5.58       53.72     96.88 o 
  -4  10   0      726.28      761.75    124.81 o 
  -3  10   0      142.46      155.96     61.95 o 
  -2  10   0     2675.22     2624.59    111.24 o 
  -1  10   0     2062.12     2039.37     93.29 o 
   0  10   0     1086.64     1067.25     49.63 o 
   1  10   0      522.75      624.67     41.71 o 
   2  10   0      489.65      459.13     46.98 o 
   3  10   0      177.22      218.55     80.84 o 
   4  10   0       38.32      129.63     46.41 o 
   5  10   0      174.71      154.04     53.98 o 
   6  10   0       80.87      128.44     71.26 o 
   7  10   0       35.08      250.00    114.21 o 
  -6  11   0     1351.45     1420.26    190.12 o 
  -5  11   0     1035.17      988.73    163.15 o 
  -4  11   0       99.31      264.08    112.94 o 
  -3  11   0      184.80      211.94     68.21 o 
  -2  11   0     2319.03     2318.41    114.86 o 
  -1  11   0     1347.23     1432.98     74.63 o 
   0  11   0     4161.65     3880.14     91.13 o 
   1  11   0     9991.94     9786.94    195.14 o 
   2  11   0     8104.76     7975.79    160.65 o 
   3  11   0     9771.23     9546.38    182.17 o 
   4  11   0     4681.46     4497.61    247.91 o 
   5  11   0     4064.62     3969.70    210.99 o 
   6  11   0     1114.05     1088.58    103.43 o 
   7  11   0      176.99      358.01    124.55 o 
  -5  12   0      867.83      868.52    163.81 o 
  -4  12   0        8.69       95.87    124.30 o 
  -3  12   0       50.09       93.91     68.12 o 
  -2  12   0       14.08      132.27     53.55 o 
  -1  12   0      501.56      552.75     55.80 o 
   0  12   0     1516.49     1625.64     98.79 o 
   1  12   0     1816.58     1640.38    117.01 o 
   2  12   0     2724.65     2440.95     93.45 o 
   3  12   0     2111.70     2000.61     97.33 o 
   4  12   0      609.61      589.97     78.41 o 
   5  12   0      271.02      224.84     66.30 o 
   6  12   0      525.69      783.81    129.28 o 
   7  12   0      122.99       84.80    115.42 o 
  -5  13   0     1620.11     1784.64    215.76 o 
  -4  13   0      591.54      570.45    159.74 o 
  -3  13   0       52.35      117.34    111.01 o 
  -2  13   0       13.64      159.77     95.14 o 
  -1  13   0      205.39      442.44     88.71 o 
   0  13   0        5.36      120.88     65.44 o 
   1  13   0      362.42      446.73    103.61 o 
   2  13   0     2698.65     2502.74    101.74 o 
   3  13   0      481.02      590.97     63.18 o 
   4  13   0     4385.32     4578.48    374.20 o 
   5  13   0     2468.04     2561.02    146.28 o 
   6  13   0     2166.06     2387.06    149.33 o 
  -4  14   0     1466.10     1473.75    205.46 o 
  -3  14   0      960.14      929.47    101.48 o 
  -2  14   0       85.45      345.37     80.02 o 
  -1  14   0      451.04      580.88     81.98 o 
   0  14   0       84.66      236.04     73.66 o 
   1  14   0      192.75      328.16     82.34 o 
   2  14   0      429.57      646.41     90.13 o 
   3  14   0     1522.90     1485.02     89.11 o 
   4  14   0     1203.95     1233.62     86.29 o 
   5  14   0      269.69      397.63    139.93 o 
   6  14   0      707.42      866.83    162.44 o 
  -3  15   0      897.79     1126.77    117.81 o 
  -2  15   0      765.20      905.37    141.10 o 
  -1  15   0      706.70      833.44     96.27 o 
   0  15   0       45.33      244.24     85.93 o 
   1  15   0        7.24      177.81     84.25 o 
   2  15   0      119.19      165.24     85.46 o 
   3  15   0      235.01      441.36    122.30 o 
   4  15   0      238.64      358.19     94.32 o 
   5  15   0      996.97      996.36    142.09 o 
  -2  16   0     2516.79     2502.97    210.66 o 
  -1  16   0     2325.71     2463.74    194.83 o 
   0  16   0     1805.06     2037.76    134.78 o 
   1  16   0      272.50      398.52     97.12 o 
   2  16   0       16.33      -54.86     93.68 o 
   3  16   0       49.65      106.20    141.05 o 
   4  16   0      468.44      641.41    159.01 o 
   0  17   0       92.78      262.86    102.86 o 
   1  17   0      256.03      518.34    114.57 o 
  -3 -16   1     2563.17     2842.20    217.41 o 
  -2 -16   1     3411.88     3454.80    174.14 o 
  -1 -16   1     2814.74     2884.44    192.44 o 
   0 -16   1     2658.91     2785.25    153.97 o 
   1 -16   1      998.32     1149.68    124.51 o 
   2 -16   1       26.20       62.81    135.27 o 
  -5 -15   1     1053.55      958.35    161.40 o 
  -4 -15   1      924.69      797.34    103.67 o 
  -3 -15   1      904.45      931.14    105.42 o 
  -2 -15   1      688.81      686.97    101.22 o 
  -1 -15   1      357.30      609.40     95.38 o 
   0 -15   1      310.78      315.33     86.65 o 
   1 -15   1       57.23      211.13     84.47 o 
   2 -15   1       20.95        6.05    107.95 o 
   3 -15   1        2.20       94.68    121.70 o 
  -5 -14   1      178.07      403.48    135.29 o 
  -4 -14   1       85.46      147.35     72.04 o 
  -3 -14   1     2805.75     2624.37    111.35 o 
  -2 -14   1     4285.64     3944.24    167.09 o 
  -1 -14   1     4529.81     4531.43    290.76 o 
   0 -14   1     5945.84     5945.77    200.23 o 
   1 -14   1     4292.74     4187.11    169.17 o 
   2 -14   1     3130.46     3048.57    210.16 o 
   3 -14   1     2107.46     2039.86    221.45 o 
   4 -14   1      574.60      485.27    169.89 o 
  -6 -13   1      102.87      129.05     89.61 o 
  -5 -13   1      304.50      322.44     70.32 o 
  -4 -13   1     2506.21     2320.28    106.99 o 
  -3 -13   1     1571.25     1517.92     86.50 o 
  -2 -13   1     2342.87     2167.75     92.65 o 
  -1 -13   1     1349.14     1441.13    192.43 o 
   0 -13   1     1259.39     1385.30    221.41 o 
   1 -13   1      758.01      872.43     89.22 o 
   2 -13   1     1115.89     1162.00    106.90 o 
   3 -13   1      750.14      592.76     94.39 o 
   4 -13   1      107.19      109.90    140.30 o 
   5 -13   1       26.95       99.78    162.17 o 
  -6 -12   1       33.88       93.68     73.16 o 
  -5 -12   1      157.75      288.63     82.47 o 
  -4 -12   1       53.62      183.10     59.39 o 
  -3 -12   1      408.64      542.64     62.24 o 
  -2 -12   1     8170.74     7540.33    256.28 o 
  -1 -12   1     3189.96     3116.21    103.78 o 
   0 -12   1     3151.82     3119.07    136.70 o 
   1 -12   1     4395.73     4439.33    126.75 o 
   2 -12   1     3879.75     3771.01    122.12 o 
   3 -12   1     5565.43     5578.36    399.72 o 
   4 -12   1     4539.28     3946.90    245.27 o 
   5 -12   1      718.92      555.43    154.10 o 
  -7 -11   1      716.50      687.05    123.48 o 
  -6 -11   1      257.54      221.98     63.01 o 
  -5 -11   1      458.91      558.05     66.59 o 
  -4 -11   1        0.47       79.17     53.47 o 
  -3 -11   1       77.52      100.34     46.21 o 
  -2 -11   1      665.67      795.12    113.12 o 
  -1 -11   1     2344.34     2420.22    149.89 o 
   0 -11   1     4666.08     4647.83    121.75 o 
   1 -11   1     6360.67     6250.03    143.79 o 
   2 -11   1     4399.22     4323.12    123.37 o 
   3 -11   1     2987.70     3006.99    142.41 o 
   4 -11   1     1235.58     1245.38    102.60 o 
   5 -11   1      324.20      312.47    119.52 o 
   6 -11   1      244.55      202.92    150.54 o 
  -7 -10   1      289.60      372.69    131.00 o 
  -6 -10   1     1224.81     1186.83     82.86 o 
  -5 -10   1      545.50      639.61     85.58 o 
  -4 -10   1        5.47      119.50     47.51 o 
  -3 -10   1       34.30       87.10     45.86 o 
  -2 -10   1      267.55      376.47     47.12 o 
  -1 -10   1      113.42      172.42     40.34 o 
   0 -10   1      159.31      249.32     50.19 o 
   1 -10   1       33.93      139.06     43.56 o 
   2 -10   1     1469.88     1401.05     92.38 o 
   3 -10   1     5951.25     5747.50    183.46 o 
   4 -10   1     4898.29     4522.66    241.97 o 
   5 -10   1     3650.81     3320.04    228.29 o 
   6 -10   1     1556.61     1277.76    160.99 o 
  -8  -9   1     2009.72     1863.78    126.14 o 
  -7  -9   1     4419.41     4151.62    328.51 o 
  -6  -9   1     2871.10     2881.10    133.08 o 
  -5  -9   1     3448.00     3196.20    110.45 o 
  -4  -9   1     3110.05     2824.23     97.94 o 
  -3  -9   1     5343.62     5185.37    125.89 o 
  -2  -9   1     1717.37     1847.28     73.86 o 
  -1  -9   1      180.97      261.41     44.38 o 
   0  -9   1        6.82       43.09     50.62 o 
   1  -9   1      263.26      446.63     52.45 o 
   2  -9   1    11539.11    11063.18    285.95 o 
   3  -9   1     7097.30     7209.58    208.63 o 
   4  -9   1     4515.77     4504.86    227.96 o 
   5  -9   1     4796.92     4353.21    244.45 o 
   6  -9   1     2016.31     2083.31    187.25 o 
   7  -9   1     1179.53     1229.00    182.21 o 
  -8  -8   1     1769.96     1633.53    148.46 o 
  -7  -8   1      873.66      874.15     92.87 o 
  -6  -8   1      918.34      846.66     85.55 o 
  -5  -8   1      966.91      915.97     66.11 o 
  -4  -8   1       19.60      135.49     39.75 o 
  -3  -8   1      468.87      554.52     45.88 o 
  -2  -8   1        9.80       62.49     34.28 o 
  -1  -8   1      431.67      542.71     43.07 o 
   0  -8   1      329.80      362.97     31.95 o 
   1  -8   1      877.60      869.05     44.87 o 
   2  -8   1       18.27      100.03     29.33 o 
   3  -8   1      441.63      544.52     72.06 o 
   4  -8   1     2178.37     2245.18    159.06 o 
   5  -8   1     2478.74     2134.90    175.88 o 
   6  -8   1     1793.94     1705.35    171.43 o 
   7  -8   1     1004.10      924.59    162.06 o 
  -8  -7   1      195.88      220.59     78.58 o 
  -7  -7   1     3187.58     2977.35    136.84 o 
  -6  -7   1     3124.67     3270.96    226.73 o 
  -5  -7   1     6996.91     6943.47    149.97 o 
  -4  -7   1    11093.59    10869.20    254.29 o 
  -3  -7   1    23919.82    23611.26    718.26 o 
  -2  -7   1    20842.81    20767.91    414.87 o 
  -1  -7   1    14227.19    14469.59    351.57 o 
   0  -7   1     5943.09     5978.08     89.19 o 
   1  -7   1     2658.98     2602.34     59.95 o 
   2  -7   1       17.20       59.46     27.80 o 
   3  -7   1      307.28      409.26     79.95 o 
   4  -7   1     1449.27     1575.86    133.70 o 
   5  -7   1     3557.24     3508.12    207.19 o 
   6  -7   1     3464.60     3676.91    224.83 o 
   7  -7   1     2926.52     2882.75    219.06 o 
   8  -7   1     1907.79     2031.72    206.70 o 
  -9  -6   1      138.31      439.89    146.04 o 
  -8  -6   1      573.92      681.75     94.52 o 
  -7  -6   1     2893.63     2864.69    131.73 o 
  -6  -6   1     1841.97     1752.18     98.51 o 
  -5  -6   1     2133.11     2075.24     80.60 o 
  -4  -6   1     1706.53     1532.20    115.89 o 
  -3  -6   1     2517.90     2609.45     78.72 o 
  -2  -6   1     1517.06     1789.58     98.38 o 
  -1  -6   1     7231.16     7648.33    515.59 o 
   0  -6   1     4749.50     5137.80    125.05 o 
   1  -6   1      177.43      327.96     25.96 o 
   2  -6   1      843.67      859.42     33.98 o 
   3  -6   1     1812.71     1884.74     50.66 o 
   4  -6   1     3274.00     3138.98    103.96 o 
   5  -6   1     2212.97     2313.25    164.34 o 
   6  -6   1      791.88      782.42    114.16 o 
   7  -6   1      809.85      737.99    142.25 o 
   8  -6   1      768.00      791.13    168.39 o 
  -9  -5   1       93.21      382.65     97.70 o 
  -8  -5   1        4.42       86.04     75.00 o 
  -7  -5   1       75.46      265.26    103.99 o 
  -6  -5   1       99.02      137.20     49.71 o 
  -5  -5   1     1816.30     1932.51     93.46 o 
  -4  -5   1     7195.37     7347.39    316.02 o 
  -3  -5   1    10484.88     9795.84    189.97 o 
  -2  -5   1    17870.50    18174.38    406.23 o 
  -1  -5   1    13743.65    15158.20    186.69 o 
   0  -5   1     9580.14     9517.77    172.05 o 
   1  -5   1    18981.82    17323.41    514.21 o 
   2  -5   1     9196.97     8786.16    189.58 o 
   3  -5   1     8471.88     8472.09    237.53 o 
   4  -5   1     2154.99     2233.34    131.79 o 
   5  -5   1      181.81      263.32     88.93 o 
   6  -5   1       63.08      -24.41     80.08 o 
   7  -5   1      833.06      936.87    142.68 o 
   8  -5   1      692.35      697.29    141.01 o 
  -9  -4   1      132.04      238.24     94.93 o 
  -8  -4   1       74.52      261.62     71.78 o 
  -7  -4   1      119.84      220.55     61.58 o 
  -6  -4   1     1213.10     1237.76     80.04 o 
  -5  -4   1      514.73      514.58     54.62 o 
  -4  -4   1      934.09     1038.38     88.44 o 
  -3  -4   1     7533.96     7820.14    166.23 o 
  -2  -4   1     6641.14     6971.59    103.87 o 
  -1  -4   1     8098.50     8407.23    237.32 o 
   0  -4   1     1400.63     1512.81     35.03 o 
   1  -4   1       55.20      124.16     26.40 o 
   2  -4   1    18894.37    21054.53    750.88 o 
   3  -4   1      312.66      385.33     33.72 o 
   4  -4   1       45.65      155.11     32.69 o 
   5  -4   1      813.02      937.65     65.67 o 
   6  -4   1      885.32      829.04    111.39 o 
   7  -4   1     1664.03     1680.13    161.21 o 
   8  -4   1     1158.21     1136.25    150.44 o 
   9  -4   1     1158.11     1086.37    175.04 o 
  -9  -3   1      451.09      551.60     94.82 o 
  -8  -3   1      621.43      826.26    195.00 o 
  -7  -3   1      363.28      448.36     77.15 o 
  -6  -3   1      399.25      438.00    100.54 o 
  -5  -3   1        2.12       78.96     79.40 o 
  -4  -3   1     2755.66     2961.62    109.58 o 
  -3  -3   1     2777.05     3016.57     51.91 o 
  -2  -3   1     1867.81     2098.21     52.82 o 
  -1  -3   1    10445.59     9775.75    447.79 o 
   0  -3   1    10261.52    10342.53    387.68 o 
   1  -3   1    18410.71    18451.91    145.66 o 
   2  -3   1    10072.07     9632.00    237.70 o 
   3  -3   1    25615.28    26426.49    595.48 o 
   4  -3   1    17160.00    16153.43    705.37 o 
   5  -3   1     4440.00     4396.46    179.24 o 
   6  -3   1     2760.99     2646.82    102.58 o 
   7  -3   1      152.18      338.47    103.15 o 
   8  -3   1        8.00      335.43    129.62 o 
   9  -3   1       37.38      168.67    157.38 o 
  -9  -2   1     1345.40     1486.17    140.66 o 
  -8  -2   1     2974.13     2926.64    138.28 o 
  -7  -2   1     3403.70     3167.69    130.99 o 
  -6  -2   1      126.39      126.50     48.92 o 
  -5  -2   1      310.44      282.88     43.98 o 
  -4  -2   1      412.78      469.97     42.66 o 
  -3  -2   1     1418.07     1415.00     45.14 o 
  -2  -2   1     1707.97     1809.71     33.78 o 
  -1  -2   1    15849.22    16682.68    513.10 o 
   0  -2   1    15859.45    15311.81    344.94 o 
   1  -2   1    16366.56    16993.88    374.68 o 
   2  -2   1    12667.76    13180.43    458.29 o 
   3  -2   1     9147.81     9772.10    220.76 o 
   4  -2   1      304.12      290.14     30.75 o 
   5  -2   1      494.94      684.64    118.53 o 
   6  -2   1      430.26      557.01     58.60 o 
   7  -2   1       16.43      241.43     96.89 o 
   8  -2   1        1.16        7.99    112.72 o 
  -9  -1   1      375.19      316.97    137.18 o 
  -8  -1   1      678.68      669.36     79.24 o 
  -7  -1   1     1191.66     1090.88     82.74 o 
  -6  -1   1     1197.76     1240.57     64.45 o 
  -5  -1   1       88.08      142.25     50.42 o 
  -4  -1   1       80.16      155.19     32.77 o 
  -3  -1   1       79.66      100.94     21.40 o 
  -2  -1   1     2570.05     2796.59     42.86 o 
  -1  -1   1     9040.47     9027.60    163.47 o 
   0  -1   1     1453.55     1588.35     33.56 o 
   1  -1   1     5800.63     6331.25    204.20 o 
   2  -1   1     5590.55     6154.44     81.01 o 
   3  -1   1     9925.05     9872.29    107.20 o 
   4  -1   1    11807.56    11310.05    153.05 o 
   5  -1   1     4728.79     4712.90    133.77 o 
   6  -1   1     3684.77     3780.91    123.10 o 
   7  -1   1     2756.48     2908.24    135.57 o 
   8  -1   1     1131.92     1340.00    155.68 o 
  -9   0   1     1795.51     2126.20    129.60 o 
  -8   0   1     4343.31     4018.43    226.81 o 
  -7   0   1    10043.14    10310.12    228.04 o 
  -6   0   1     6416.18     6367.98    164.17 o 
  -5   0   1     5699.55     5582.12    137.18 o 
  -4   0   1    16672.88    17350.38    806.85 o 
  -3   0   1     2233.74     2337.96     69.07 o 
  -2   0   1      414.15      422.06     28.29 o 
  -1   0   1      141.41      152.04     12.71 o 
   0   0   1     7192.71     4377.83   1618.03 o 
   1   0   1    12758.13    12935.09    106.08 o 
   2   0   1    25085.00    26908.38   1691.75 o 
   3   0   1    14923.83    14828.01    169.21 o 
   4   0   1    26332.14    26708.42    288.70 o 
   5   0   1    10094.00    10105.15    288.95 o 
   6   0   1     3238.28     3404.03    115.38 o 
   7   0   1      768.87      883.96    109.86 o 
   8   0   1      202.50      417.32     98.95 o 
   9   0   1      243.10      369.54    134.07 o 
  -9   1   1      873.02      715.42    152.35 o 
  -8   1   1     1692.19     1775.57    147.52 o 
  -7   1   1     1869.30     1915.52    112.42 o 
  -6   1   1       57.24      196.76     53.01 o 
  -5   1   1       30.71      105.06     58.54 o 
  -4   1   1      891.71      877.52     54.08 o 
  -3   1   1     1032.56     1286.37     53.94 o 
  -2   1   1        9.37       79.39     52.25 o 
  -1   1   1      629.80      809.60     27.56 o 
   0   1   1     3972.18     4124.42     71.37 o 
   1   1   1     5573.46     5966.70    151.65 o 
   2   1   1     1129.61     1207.85     38.10 o 
   3   1   1     2114.07     1916.36     61.81 o 
   4   1   1     8569.50     9214.53    149.37 o 
   5   1   1     2316.20     2342.83     86.91 o 
   6   1   1     3422.57     3300.51    113.80 o 
   7   1   1     2447.05     2403.29    107.29 o 
   8   1   1     4483.53     4499.56    162.49 o 
   9   1   1      846.62      912.03    135.72 o 
  -8   2   1      399.87      639.25    137.63 o 
  -7   2   1     2516.53     2525.14    212.80 o 
  -6   2   1     5197.50     5387.09    152.67 o 
  -5   2   1    14219.98    13203.51    221.00 o 
  -4   2   1    12270.52    11918.64    204.56 o 
  -3   2   1    28743.50    28642.13   1049.54 o 
  -2   2   1    13145.40    13618.27    233.57 o 
  -1   2   1    19624.48    20226.34    682.78 o 
   0   2   1    13063.94    13762.19    158.90 o 
   1   2   1     7766.19     8442.97    208.91 o 
   2   2   1     3815.15     4415.21     59.15 o 
   3   2   1     1681.39     1776.90     78.62 o 
   4   2   1     4076.18     4297.48     99.41 o 
   5   2   1    10087.46    10416.24    179.07 o 
   6   2   1     6855.79     6608.51    131.81 o 
   7   2   1     4599.04     4258.54    145.93 o 
   8   2   1     3756.71     3622.31    322.58 o 
   9   2   1      782.09      852.85     98.05 o 
  -8   3   1     1580.61     1355.92    176.16 o 
  -7   3   1     2308.35     2288.80    116.13 o 
  -6   3   1     2482.68     2547.96    149.91 o 
  -5   3   1     4719.15     4635.83    131.70 o 
  -4   3   1     4891.39     5025.46    153.45 o 
  -3   3   1     5619.26     5800.50    224.43 o 
  -2   3   1       47.70      112.72     17.23 o 
  -1   3   1       24.33       83.96     31.08 o 
   0   3   1     2303.94     2607.02     72.99 o 
   1   3   1      593.98      704.29     22.32 o 
   2   3   1     4997.81     5060.09    103.94 o 
   3   3   1     3921.39     4033.80     66.93 o 
   4   3   1     4280.57     4152.48     99.41 o 
   5   3   1     3475.73     3510.24    121.02 o 
   6   3   1      534.89      478.92     57.55 o 
   7   3   1     2039.57     2039.92    175.71 o 
   8   3   1     1990.00     1904.03    110.14 o 
   9   3   1     1135.46     1204.97    103.65 o 
  -8   4   1       55.09      161.24    120.22 o 
  -7   4   1        7.69      100.75    108.31 o 
  -6   4   1     2862.96     2723.69    192.19 o 
  -5   4   1     5930.61     6050.71    175.79 o 
  -4   4   1     5912.08     5503.16    131.81 o 
  -3   4   1    18778.85    19725.72    619.20 o 
  -2   4   1    31984.73    33538.64    717.18 o 
  -1   4   1    28939.49    29719.26    709.89 o 
   0   4   1     9474.14     9204.96    293.87 o 
   1   4   1    19458.95    20539.29    357.25 o 
   2   4   1     4147.50     4159.62     60.99 o 
   3   4   1     5305.71     5316.16     69.73 o 
   4   4   1      542.68      548.15     32.55 o 
   5   4   1      242.94      363.98     35.94 o 
   6   4   1      409.12      453.13     89.99 o 
   7   4   1      974.21     1015.75    105.91 o 
   8   4   1      760.30      776.45     93.67 o 
   9   4   1      936.27     1085.99    111.87 o 
  -8   5   1       55.00      178.94    143.47 o 
  -7   5   1      221.11      309.74    124.58 o 
  -6   5   1      534.11      529.46    113.32 o 
  -5   5   1     2759.09     2754.54    157.08 o 
  -4   5   1     7596.65     7244.33    237.85 o 
  -3   5   1    11985.43    12108.75    147.16 o 
  -2   5   1     7168.70     6966.16    154.34 o 
  -1   5   1     8267.97     8233.47     90.40 o 
   0   5   1     6208.10     6758.75    248.98 o 
   1   5   1     7079.27     7791.93     84.61 o 
   2   5   1     3222.81     3297.10     53.39 o 
   3   5   1       68.36      127.12     19.65 o 
   4   5   1      370.83      464.52     31.07 o 
   5   5   1      497.90      477.04     52.61 o 
   6   5   1     2182.30     1938.35     95.70 o 
   7   5   1     1048.66     1172.86     91.84 o 
   8   5   1     1771.15     1810.21    111.19 o 
   9   5   1      692.73      695.13     94.63 o 
  -8   6   1      215.63      459.04    161.19 o 
  -7   6   1      106.22       81.64    110.00 o 
  -6   6   1        3.76       41.20     87.44 o 
  -5   6   1     3341.69     3159.59    197.63 o 
  -4   6   1       26.08      148.84     80.19 o 
  -3   6   1     1681.86     1695.45     60.24 o 
  -2   6   1     2711.91     2630.48     57.15 o 
  -1   6   1    14474.85    15018.91    135.38 o 
   0   6   1    16188.86    16601.27    263.18 o 
   1   6   1    15232.79    15512.08    513.01 o 
   2   6   1    17100.76    16965.27    421.64 o 
   3   6   1    12101.42    12180.19    113.39 o 
   4   6   1    10718.30    10740.70    331.91 o 
   5   6   1     4317.09     4357.05    236.45 o 
   6   6   1     1206.03     1167.01     99.79 o 
   7   6   1      570.92      519.53     67.00 o 
   8   6   1        8.43      129.56     71.84 o 
   9   6   1       60.71      184.46    112.25 o 
  -8   7   1     1466.63     1440.63    210.57 o 
  -7   7   1     1153.05     1248.45    179.02 o 
  -6   7   1      398.60      636.32    132.16 o 
  -5   7   1      332.25      398.74    106.60 o 
  -4   7   1      247.85      373.79    138.15 o 
  -3   7   1     4778.96     4870.02    139.14 o 
  -2   7   1     1492.05     1548.48     49.10 o 
  -1   7   1     9622.41     9277.68    243.89 o 
   0   7   1      985.92     1054.64     39.47 o 
   1   7   1    14881.21    14823.05    355.30 o 
   2   7   1    18658.26    18216.83    390.25 o 
   3   7   1     8349.35     8924.25    331.32 o 
   4   7   1     1235.92     1181.95     60.10 o 
   5   7   1      765.21      777.95    112.73 o 
   6   7   1        2.79       76.84     50.91 o 
   7   7   1        7.61      120.68     64.98 o 
   8   7   1      316.27      403.76     84.15 o 
   9   7   1      152.48       35.52    128.32 o 
  -7   8   1      219.19      161.71    127.07 o 
  -6   8   1        7.72       89.86     98.94 o 
  -5   8   1      214.06      108.60     86.34 o 
  -4   8   1      154.65      135.01     81.66 o 
  -3   8   1      726.26      799.69     61.82 o 
  -2   8   1     1010.54     1037.15     44.26 o 
  -1   8   1     3806.95     3858.19     89.38 o 
   0   8   1     4258.11     4806.21     85.12 o 
   1   8   1     4424.86     4289.40     79.12 o 
   2   8   1     2217.29     2066.22     55.32 o 
   3   8   1     5683.11     5647.39    229.24 o 
   4   8   1     7070.50     6850.10    180.97 o 
   5   8   1     5843.39     5452.08    281.29 o 
   6   8   1     2355.38     2293.66    113.99 o 
   7   8   1      888.86      934.40     88.61 o 
   8   8   1     1354.05     1497.51    147.66 o 
  -7   9   1     3263.17     3153.40    260.10 o 
  -6   9   1     5694.34     5788.73    309.22 o 
  -5   9   1     5112.25     5296.87    275.43 o 
  -4   9   1     3107.54     2853.90    193.68 o 
  -3   9   1     1583.37     1570.55    135.92 o 
  -2   9   1      561.64      568.74     39.41 o 
  -1   9   1     1646.86     1813.15     58.76 o 
   0   9   1     3293.98     3396.03     77.32 o 
   1   9   1     4927.76     4676.21     88.53 o 
   2   9   1    11251.97    11169.67    336.51 o 
   3   9   1     8119.15     8137.46    172.72 o 
   4   9   1     5496.60     5084.18    124.95 o 
   5   9   1     1981.53     1921.70    170.91 o 
   6   9   1     2656.97     2711.38    390.16 o 
   7   9   1      889.12      715.36     75.21 o 
   8   9   1      303.84      378.77     77.72 o 
  -6  10   1      980.68      807.00    168.82 o 
  -5  10   1      122.98      269.98    124.13 o 
  -4  10   1      475.26      409.20    118.78 o 
  -3  10   1      370.26      311.34     59.89 o 
  -2  10   1       65.43      201.58     43.64 o 
  -1  10   1       53.79      136.54     33.76 o 
   0  10   1     1142.66     1174.66     51.54 o 
   1  10   1     1302.93     1397.65     54.71 o 
   2  10   1     1068.75     1064.42     61.12 o 
   3  10   1     2404.41     2479.26     93.56 o 
   4  10   1      834.95      824.75     66.19 o 
   5  10   1      932.92      912.21     84.12 o 
   6  10   1      754.24      734.05     80.63 o 
   7  10   1      980.91      900.69    118.43 o 
   8  10   1     1353.49     1308.35    143.26 o 
  -6  11   1     2707.47     2800.82    249.39 o 
  -5  11   1     6106.23     5958.34    311.20 o 
  -4  11   1     8290.69     7681.99    332.14 o 
  -3  11   1     7469.35     7448.50    268.92 o 
  -2  11   1     8373.75     8531.39    174.79 o 
  -1  11   1     2948.96     2885.46     79.66 o 
   0  11   1     1920.98     1865.14     83.84 o 
   1  11   1     1095.17     1193.76     56.25 o 
   2  11   1        2.08      133.29     43.22 o 
   3  11   1     1006.38     1054.23     63.20 o 
   4  11   1     1298.02     1280.87     77.39 o 
   5  11   1     1314.70     1358.64     83.89 o 
   6  11   1     2275.08     2066.17    171.92 o 
   7  11   1     2745.88     2615.39    191.04 o 
  -5  12   1     1975.48     2212.70    216.26 o 
  -4  12   1     1773.99     1789.25    189.89 o 
  -3  12   1      694.46      561.17     81.04 o 
  -2  12   1      670.96      577.33     70.45 o 
  -1  12   1       61.29      135.73     49.77 o 
   0  12   1       99.48      262.59     48.36 o 
   1  12   1      179.14      394.50     80.95 o 
   2  12   1       19.76      113.10     46.47 o 
   3  12   1     1343.42     1431.70    128.85 o 
   4  12   1     1158.54     1098.58     72.21 o 
   5  12   1      894.14     1038.41     97.70 o 
   6  12   1     1581.78     1458.17    150.82 o 
   7  12   1      430.60      403.56    120.72 o 
  -5  13   1     1044.95      842.74    162.90 o 
  -4  13   1     2908.77     2788.96    239.34 o 
  -3  13   1     5067.31     5032.26    241.48 o 
  -2  13   1     5428.71     5572.38    187.20 o 
  -1  13   1     3807.20     4051.21    203.39 o 
   0  13   1     7619.03     7536.95    203.91 o 
   1  13   1     3661.15     3891.30    118.44 o 
   2  13   1     2342.11     2366.53     99.29 o 
   3  13   1      925.56      929.88     71.64 o 
   4  13   1      308.10      287.05     88.40 o 
   5  13   1       20.28       93.99     75.49 o 
   6  13   1      268.43      291.59    132.39 o 
  -4  14   1     1545.02     1634.44    200.65 o 
  -3  14   1     2848.03     2887.92    152.64 o 
  -2  14   1     1988.72     2076.21    163.10 o 
  -1  14   1     3035.79     2891.28    136.47 o 
   0  14   1     1029.87     1185.32    100.13 o 
   1  14   1      328.74      425.04     79.32 o 
   2  14   1      229.14      227.17     83.36 o 
   3  14   1      179.07      154.15     68.05 o 
   4  14   1       13.37       90.97     79.49 o 
   5  14   1      179.25      341.15     85.51 o 
   6  14   1      421.98      814.17    151.86 o 
  -3  15   1     1555.43     1531.56    130.85 o 
  -2  15   1     1271.89     1451.01    115.26 o 
  -1  15   1     1165.07     1334.48    136.20 o 
   0  15   1     2662.70     2776.90    186.84 o 
   1  15   1     3532.95     3661.34    160.88 o 
   2  15   1     2292.78     2497.58    141.89 o 
   3  15   1     1731.15     1651.86    120.45 o 
   4  15   1      173.89      431.07     93.82 o 
   5  15   1      364.51      333.46     95.06 o 
  -2  16   1     1833.36     2030.73    182.30 o 
  -1  16   1     1574.57     1574.85    165.01 o 
   0  16   1     1637.85     1490.93    118.54 o 
   1  16   1     1374.47     1415.41    120.23 o 
   2  16   1     1786.57     1677.99    181.48 o 
   3  16   1     1025.19      753.07    159.57 o 
   4  16   1      336.23      459.18    101.76 o 
  -1  17   1      121.64      353.12    138.51 o 
   0  17   1      879.90     1057.83    113.30 o 
   1  17   1     1291.92     1584.60    189.21 o 
   2  17   1      810.47     1110.93    171.85 o 
  -3 -16   2      570.48      897.15    160.48 o 
  -2 -16   2     1189.73     1319.93    126.17 o 
  -1 -16   2     1892.14     2310.28    330.49 o 
   0 -16   2     3101.62     3636.84    269.17 o 
   1 -16   2     1989.38     2237.48    143.43 o 
  -4 -15   2      256.63      539.58    144.69 o 
  -3 -15   2     1070.95     1155.08    114.62 o 
  -2 -15   2     1174.95     1348.51    123.11 o 
  -1 -15   2     1394.78     1613.97    116.83 o 
   0 -15   2     1195.09     1290.91    115.73 o 
   1 -15   2     2131.00     2365.30    141.33 o 
   2 -15   2     2536.48     2507.92    211.81 o 
  -5 -14   2     1000.12     1077.02     95.55 o 
  -4 -14   2     1573.36     1531.56     96.12 o 
  -3 -14   2      174.63      257.63     86.85 o 
  -2 -14   2        0.20       79.85     81.05 o 
  -1 -14   2       39.30      158.38     82.25 o 
   0 -14   2      693.94      805.22    123.53 o 
   1 -14   2     1392.39     1533.34    274.07 o 
   2 -14   2     2419.32     2532.29    139.94 o 
   3 -14   2     2988.42     3044.26    188.07 o 
   4 -14   2     2951.34     2740.83    240.82 o 
  -6 -13   2      205.65      356.10     85.95 o 
  -5 -13   2      131.28      279.51     72.54 o 
  -4 -13   2       42.28      236.08    101.56 o 
  -3 -13   2       74.89      355.96    104.30 o 
  -2 -13   2      389.60      813.98     87.62 o 
  -1 -13   2     1104.28     1131.96    100.90 o 
   0 -13   2     1521.39     1725.51    112.09 o 
   1 -13   2     4255.11     4474.23    173.65 o 
   2 -13   2     3810.24     3560.22    166.28 o 
   3 -13   2     2308.94     2241.67    129.64 o 
   4 -13   2     1720.35     1696.57    140.82 o 
   5 -13   2     1220.57     1182.22    193.20 o 
  -6 -12   2     2239.38     2281.32    140.36 o 
  -5 -12   2     1749.39     1747.04     96.92 o 
  -4 -12   2     3288.80     3313.06    120.43 o 
  -3 -12   2     1837.71     1760.55     87.44 o 
  -2 -12   2      446.82      678.42    137.31 o 
  -1 -12   2      646.59      740.39     80.50 o 
   0 -12   2      378.42      399.65    145.60 o 
   1 -12   2      258.52      287.40    114.75 o 
   2 -12   2      255.84      330.32     57.45 o 
   3 -12   2     1122.66     1061.73    181.80 o 
   4 -12   2     1261.74     1225.63    108.05 o 
   5 -12   2     1427.54     1518.20    186.08 o 
  -7 -11   2      861.80      901.34     83.84 o 
  -6 -11   2     1516.92     1431.83     92.25 o 
  -5 -11   2     2505.19     2320.27    119.02 o 
  -4 -11   2     2615.43     2638.55    207.68 o 
  -3 -11   2     1683.09     1607.96    102.74 o 
  -2 -11   2      267.81      385.40     52.13 o 
  -1 -11   2       34.97      160.68     81.28 o 
   0 -11   2       74.02      123.11     68.81 o 
   1 -11   2      701.77      875.47     61.69 o 
   2 -11   2     4297.37     4103.15    123.49 o 
   3 -11   2     1083.79     1293.41     78.27 o 
   4 -11   2     4346.53     4154.52    170.09 o 
   5 -11   2     3465.91     3324.00    230.76 o 
   6 -11   2     3604.43     3561.69    252.85 o 
  -7 -10   2      742.41      820.05     99.35 o 
  -6 -10   2      428.24      467.54    125.14 o 
  -5 -10   2     1466.59     1319.26     77.95 o 
  -4 -10   2     3282.78     3137.63    108.27 o 
  -3 -10   2     4679.93     4584.78    124.52 o 
  -2 -10   2     5786.61     5691.21    133.61 o 
  -1 -10   2     7066.54     6615.98    217.79 o 
   0 -10   2     3036.81     2890.32     77.37 o 
   1 -10   2     2440.89     2496.78     89.84 o 
   2 -10   2     1379.08     1341.11     94.91 o 
   3 -10   2      666.90      772.94     61.77 o 
   4 -10   2       28.67      126.38     63.57 o 
   5 -10   2        6.39      112.73    112.74 o 
   6 -10   2      869.14      936.16    160.63 o 
  -8  -9   2       42.00       81.24    153.03 o 
  -7  -9   2       98.43      196.12     84.16 o 
  -6  -9   2      637.29      646.04     68.15 o 
  -5  -9   2     6657.97     6347.57    215.56 o 
  -4  -9   2     3695.76     3618.99    112.89 o 
  -3  -9   2     6302.95     5961.06    118.43 o 
  -2  -9   2     6814.76     7028.11    231.56 o 
  -1  -9   2     3993.38     3911.12    103.52 o 
   0  -9   2     3400.08     3440.08     78.05 o 
   1  -9   2      716.38      703.24     50.66 o 
   2  -9   2     1301.80     1351.77     69.31 o 
   3  -9   2       32.78       53.00     45.36 o 
   4  -9   2     1217.48     1401.06     95.33 o 
   5  -9   2     2249.48     2111.17    181.15 o 
   6  -9   2     4083.50     3853.44    245.27 o 
   7  -9   2     2032.44     2116.11    205.71 o 
  -8  -8   2      301.98      418.01     97.78 o 
  -7  -8   2      862.82     1154.66    162.71 o 
  -6  -8   2     1418.94     1528.38    122.40 o 
  -5  -8   2     1165.91     1070.85     66.85 o 
  -4  -8   2     2052.76     2064.01     92.70 o 
  -3  -8   2     4789.65     4475.35    113.98 o 
  -2  -8   2     4115.09     4032.29    391.47 o 
  -1  -8   2     3582.91     3678.98    151.39 o 
   0  -8   2     2412.95     2481.87     62.99 o 
   1  -8   2     5765.29     5737.17    115.53 o 
   2  -8   2     6294.33     6058.62    181.60 o 
   3  -8   2     1055.14     1047.04     61.59 o 
   4  -8   2     1661.27     1919.21    128.24 o 
   5  -8   2     1636.26     1781.01    162.19 o 
   6  -8   2       70.28      250.97     99.00 o 
   7  -8   2      183.40      302.78    136.93 o 
  -8  -7   2      688.11      622.57     97.68 o 
  -7  -7   2      727.47      725.02    121.09 o 
  -6  -7   2      332.61      392.48     66.50 o 
  -5  -7   2       33.36      124.09     45.59 o 
  -4  -7   2     1234.38     1321.13     66.95 o 
  -3  -7   2     2251.00     2211.41     87.64 o 
  -2  -7   2    10683.54    10518.03    281.76 o 
  -1  -7   2    12743.24    13810.09    422.03 o 
   0  -7   2    13591.28    13277.85    319.40 o 
   1  -7   2    13162.46    12613.99    267.01 o 
   2  -7   2    11652.39    11088.09    245.08 o 
   3  -7   2    10963.78    10943.26    258.84 o 
   4  -7   2     1492.71     1511.43     68.48 o 
   5  -7   2      239.11      288.72     99.69 o 
   6  -7   2       36.03      100.75     98.66 o 
   7  -7   2      615.66      885.53    153.48 o 
   8  -7   2      609.23      844.60    159.00 o 
  -8  -6   2      277.78      356.83    160.99 o 
  -7  -6   2      185.50      411.28     74.62 o 
  -6  -6   2      249.19      337.87     61.90 o 
  -5  -6   2      519.94      504.75     51.81 o 
  -4  -6   2     1259.80     1182.87     61.92 o 
  -3  -6   2    10442.11    10917.83    200.09 o 
  -2  -6   2     8686.55     8601.40    136.14 o 
  -1  -6   2     5455.31     5787.93    188.33 o 
   0  -6   2     3956.34     3819.41     93.38 o 
   1  -6   2     8839.64     8716.10    150.75 o 
   2  -6   2     7027.77     7108.63    177.99 o 
   3  -6   2     4504.69     4354.61    100.98 o 
   4  -6   2     2055.01     2053.45    189.31 o 
   5  -6   2     3399.38     3133.46    191.53 o 
   6  -6   2      441.18      632.34    112.91 o 
   7  -6   2      141.19      189.28    116.11 o 
   8  -6   2      376.80      465.85    157.83 o 
  -9  -5   2     1183.07     1197.19    166.88 o 
  -8  -5   2     1975.21     2027.22    117.82 o 
  -7  -5   2     1072.63     1093.60    127.37 o 
  -6  -5   2     5066.52     4694.40    157.32 o 
  -5  -5   2     2499.95     2342.97     83.21 o 
  -4  -5   2     5048.51     5057.52    123.70 o 
  -3  -5   2     1023.81     1135.81     52.61 o 
  -2  -5   2     3495.52     3748.18    201.51 o 
  -1  -5   2      772.94      877.95     29.15 o 
   0  -5   2    15584.36    16730.28    346.83 o 
   1  -5   2     9279.48     9663.29    229.40 o 
   2  -5   2     7112.40     6693.33    171.85 o 
   3  -5   2     9656.14     9837.53    105.81 o 
   4  -5   2     5144.92     5066.03    318.95 o 
   5  -5   2     6907.97     6183.18    252.03 o 
   6  -5   2     2645.44     2526.54    175.55 o 
   7  -5   2     2067.60     2004.52    183.29 o 
   8  -5   2       67.28      238.59    133.94 o 
  -9  -4   2      893.72     1055.07    110.22 o 
  -8  -4   2     1788.57     1730.68    109.71 o 
  -7  -4   2     1238.03     1257.57    151.86 o 
  -6  -4   2     1815.75     1972.30    161.45 o 
  -5  -4   2      364.85      414.49     48.78 o 
  -4  -4   2       26.75       17.31     29.72 o 
  -3  -4   2     1703.18     1813.24     60.45 o 
  -2  -4   2     7768.27     8174.23    117.62 o 
  -1  -4   2     6989.20     7017.78    177.37 o 
   0  -4   2    15062.06    14446.57    126.51 o 
   1  -4   2    12623.99    12475.58    251.18 o 
   2  -4   2    17263.59    17899.26    714.34 o 
   3  -4   2    10486.34    10598.50    396.28 o 
   4  -4   2     8146.80     7611.96    185.05 o 
   5  -4   2     1918.08     1845.66    171.04 o 
   6  -4   2     2565.81     2562.31    173.73 o 
   7  -4   2     1301.61     1404.29    144.49 o 
   8  -4   2      218.77      268.03    112.81 o 
   9  -4   2       95.08      388.16    169.73 o 
  -9  -3   2      502.23      603.69    100.13 o 
  -8  -3   2     1584.71     1470.51    101.88 o 
  -7  -3   2     2302.44     2365.87    364.28 o 
  -6  -3   2     4003.85     3837.71    234.47 o 
  -5  -3   2     6903.19     6660.75    435.32 o 
  -4  -3   2    15411.66    15016.45    167.56 o 
  -3  -3   2     9287.18     9562.61    220.18 o 
  -2  -3   2     5350.16     5119.98    109.75 o 
  -1  -3   2     2204.35     2291.66     61.79 o 
   0  -3   2      488.46      575.57     21.51 o 
   1  -3   2       85.27      180.42     28.10 o 
   2  -3   2      877.02      962.96     40.67 o 
   3  -3   2      103.06      138.68     24.58 o 
   4  -3   2     2913.58     2956.33     86.89 o 
   5  -3   2     5009.36     5102.02     99.76 o 
   6  -3   2     9941.11     9946.45    322.08 o 
   7  -3   2      938.54     1257.68    137.82 o 
   8  -3   2      911.96      918.08    147.11 o 
   9  -3   2      811.42      922.32    158.82 o 
  -9  -2   2     1179.17     1098.39     97.95 o 
  -8  -2   2     2610.13     2842.18    156.51 o 
  -7  -2   2     3139.75     3145.52    142.25 o 
  -6  -2   2     3806.81     3794.77    138.05 o 
  -5  -2   2     4880.90     5003.43    297.59 o 
  -4  -2   2     4998.54     4972.80     94.77 o 
  -3  -2   2     2240.23     2132.60     63.71 o 
  -2  -2   2     5375.01     5835.78     64.99 o 
  -1  -2   2        7.07       83.72     11.46 o 
   0  -2   2     1105.49     1161.59     57.71 o 
   1  -2   2     6663.43     6905.31    238.78 o 
   2  -2   2      127.50      148.81     20.62 o 
   3  -2   2     3060.32     2884.67     57.28 o 
   4  -2   2    13005.84    13133.54    328.89 o 
   5  -2   2     8515.38     9148.47    362.71 o 
   6  -2   2     5945.47     5861.10    149.11 o 
   7  -2   2     4881.57     4787.87    233.90 o 
   8  -2   2     2729.93     3312.30    220.55 o 
   9  -2   2      597.61      940.81    169.35 o 
  -9  -1   2      145.24      297.49     90.71 o 
  -8  -1   2      590.40      794.76     89.52 o 
  -7  -1   2     1625.69     1467.62     92.59 o 
  -6  -1   2     4687.85     4254.39    276.92 o 
  -5  -1   2     3373.47     3287.95     89.57 o 
  -4  -1   2     4973.95     4834.29    248.79 o 
  -3  -1   2     8741.09     9105.60    367.17 o 
  -2  -1   2    16122.60    16870.50    618.48 o 
  -1  -1   2    17149.48    17613.78    775.01 o 
   0  -1   2    11683.14    11983.17    104.99 o 
   1  -1   2    12646.23    13424.96    316.23 o 
   2  -1   2     2967.93     2950.29     59.50 o 
   3  -1   2     5829.02     6067.44     83.10 o 
   4  -1   2       75.36      142.23     25.80 o 
   5  -1   2       57.00      212.83     33.46 o 
   6  -1   2     1213.66     1297.07     63.76 o 
   7  -1   2     1655.78     1746.62    123.80 o 
   8  -1   2      289.91      412.41    121.51 o 
  -9   0   2        0.16      179.63    183.85 o 
  -8   0   2      848.39      887.12     87.19 o 
  -7   0   2      141.48      249.86    145.36 o 
  -6   0   2     3755.09     3880.36    109.58 o 
  -5   0   2     4846.41     5000.16    233.73 o 
  -4   0   2    18270.99    18619.71    261.09 o 
  -3   0   2    25509.50    26551.15    620.43 o 
  -2   0   2    15047.07    14935.53    220.96 o 
  -1   0   2     4409.12     4503.94     47.32 o 
   0   0   2     3465.06     3645.83     36.31 o 
   1   0   2     1403.80     1706.17     25.46 o 
   2   0   2      141.57      169.72     20.20 o 
   3   0   2      184.97      210.44     49.15 o 
   4   0   2     9462.48     9630.40    446.86 o 
   5   0   2     6652.72     6806.57    144.67 o 
   6   0   2     7031.20     6948.95    127.60 o 
   7   0   2     5273.16     5270.59    154.51 o 
   8   0   2     3422.35     3565.31    213.95 o 
  -9   1   2       23.80      285.93    118.88 o 
  -8   1   2       16.73      271.19     78.88 o 
  -7   1   2      684.89      731.29     74.47 o 
  -6   1   2     3266.90     3184.68    199.61 o 
  -5   1   2     2834.96     2815.32    103.58 o 
  -4   1   2     5167.06     5058.16    255.08 o 
  -3   1   2     3122.77     2967.10     82.46 o 
  -2   1   2    17598.50    17890.96    183.39 o 
  -1   1   2     2566.32     2576.71     37.45 o 
   0   1   2    22716.54    22228.14    916.13 o 
   1   1   2    10939.37    11744.39    280.96 o 
   2   1   2     1529.00     1780.66     57.11 o 
   3   1   2     3234.69     3223.16    102.03 o 
   4   1   2      621.95      741.70     44.72 o 
   5   1   2      204.78      243.67     40.94 o 
   6   1   2        2.51       29.87     48.01 o 
   7   1   2       42.40      152.15     66.18 o 
   8   1   2       20.51      382.16    101.90 o 
   9   1   2      208.43      189.80    107.72 o 
  -8   2   2      983.98     1008.69    129.21 o 
  -7   2   2      223.85      339.74     71.79 o 
  -6   2   2     1118.13     1192.33     77.57 o 
  -5   2   2       72.08      151.87     48.01 o 
  -4   2   2      720.69      774.00     34.25 o 
  -3   2   2     6946.35     7136.50    222.06 o 
  -2   2   2    20702.00    20086.26    307.16 o 
  -1   2   2    20308.29    19408.09    629.00 o 
   0   2   2    37403.00    36209.13   1292.20 o 
   1   2   2    34964.26    34506.23   1224.75 o 
   2   2   2     1380.79     1462.25     80.42 o 
   3   2   2     4721.90     4779.58    156.51 o 
   4   2   2     1244.67     1325.87     57.46 o 
   5   2   2     1212.32     1331.17     96.28 o 
   6   2   2     1437.33     1573.64     96.27 o 
   7   2   2     1015.90     1028.38     63.35 o 
   8   2   2     2533.49     2525.91    134.59 o 
   9   2   2     1858.95     1726.34    114.33 o 
  -8   3   2        5.66      -18.53    132.57 o 
  -7   3   2       38.66      199.93     69.08 o 
  -6   3   2      795.37      812.35    145.29 o 
  -5   3   2     3411.66     3581.34    213.54 o 
  -4   3   2     7069.53     7165.74    165.24 o 
  -3   3   2     1859.57     1872.36     60.56 o 
  -2   3   2     7178.07     7359.72     77.56 o 
  -1   3   2    12075.57    12378.05    180.93 o 
   0   3   2     8420.89     8994.66    196.15 o 
   1   3   2    13811.43    14217.55    120.90 o 
   2   3   2     8925.17    10659.17    144.37 o 
   3   3   2     3686.70     3758.55     91.16 o 
   4   3   2     3942.41     4136.04    152.39 o 
   5   3   2     1872.06     1825.20     62.63 o 
   6   3   2     1614.01     1613.97     82.52 o 
   7   3   2      346.64      420.78     61.83 o 
   8   3   2       51.08      102.37     64.14 o 
   9   3   2        2.05      335.97     83.65 o 
  -8   4   2     1860.58     2155.18    209.83 o 
  -7   4   2     3465.45     3478.39    282.03 o 
  -6   4   2     2531.26     2599.70    115.41 o 
  -5   4   2     3251.35     3181.31    114.28 o 
  -4   4   2      826.63      867.71    108.15 o 
  -3   4   2     2283.07     2536.02     52.70 o 
  -2   4   2     2910.75     3254.95     67.91 o 
  -1   4   2      525.07      541.46     27.04 o 
   0   4   2     5832.52     6017.28     83.46 o 
   1   4   2    11218.28    12451.19     99.35 o 
   2   4   2    14677.76    14783.75    384.23 o 
   3   4   2     8254.57     8780.52    162.50 o 
   4   4   2     4015.42     3851.08    103.28 o 
   5   4   2     7177.94     7003.00    188.11 o 
   6   4   2     2443.05     2392.67    118.11 o 
   7   4   2      552.85      551.52     66.62 o 
   8   4   2      172.25      229.63     68.81 o 
   9   4   2        5.63       88.75     82.48 o 
  -8   5   2     2138.37     2051.66    214.78 o 
  -7   5   2      764.85      673.67    129.94 o 
  -6   5   2     2314.64     2327.58    114.17 o 
  -5   5   2      317.83      392.34     53.75 o 
  -4   5   2       29.89       83.55     60.00 o 
  -3   5   2      195.84      206.82     50.74 o 
  -2   5   2    11357.28    11675.69    124.30 o 
  -1   5   2    24001.36    23822.31    544.60 o 
   0   5   2    14652.73    14028.57    246.04 o 
   1   5   2    12521.63    12382.54    171.23 o 
   2   5   2    10295.10    10215.58    203.06 o 
   3   5   2     6410.10     6218.09    141.76 o 
   4   5   2    11949.16    11749.84    234.36 o 
   5   5   2     8490.50     8217.25    126.63 o 
   6   5   2     2533.50     2540.54    163.68 o 
   7   5   2      702.46      693.47     69.65 o 
   8   5   2       39.79       99.66     64.52 o 
   9   5   2       83.04      196.84    122.88 o 
  -8   6   2     1301.62     1394.99    206.16 o 
  -7   6   2     1987.71     2095.84    199.78 o 
  -6   6   2     2732.54     2351.49    190.22 o 
  -5   6   2     6754.18     6646.52    170.44 o 
  -4   6   2     5682.69     5608.82    223.43 o 
  -3   6   2     5373.63     5433.13    373.10 o 
  -2   6   2     7133.00     6804.36    346.41 o 
  -1   6   2     1427.80     1557.40     43.63 o 
   0   6   2     2311.26     2461.43     52.52 o 
   1   6   2      171.86      245.00     23.33 o 
   2   6   2     1806.77     1843.36     68.28 o 
   3   6   2     1468.64     1567.39    100.00 o 
   4   6   2     2705.73     2619.33     63.83 o 
   5   6   2     7166.28     7453.64    297.93 o 
   6   6   2     2633.23     2592.61    107.44 o 
   7   6   2     1621.05     1626.88     95.04 o 
   8   6   2     1252.89     1177.40     90.19 o 
   9   6   2      618.12      712.11    129.06 o 
  -8   7   2     1787.87     1907.11    229.61 o 
  -7   7   2     2437.36     2512.37    214.12 o 
  -6   7   2     3452.87     3435.43    226.31 o 
  -5   7   2     5374.80     4917.60    250.05 o 
  -4   7   2      684.83      747.15     63.08 o 
  -3   7   2     1946.33     1957.06    116.78 o 
  -2   7   2       51.76      113.75     29.87 o 
  -1   7   2     2338.60     2514.63     58.80 o 
   0   7   2        8.73      130.28     23.86 o 
   1   7   2     9431.50     9600.13    169.59 o 
   2   7   2     6496.02     6874.55    238.86 o 
   3   7   2    10119.63    10515.97    398.01 o 
   4   7   2     7407.51     7560.24    305.93 o 
   5   7   2     7394.53     7446.79    236.53 o 
   6   7   2     5539.22     5484.72    160.16 o 
   7   7   2     3115.75     3177.36    187.41 o 
   8   7   2      588.55      565.60    105.13 o 
   9   7   2      445.93      477.49    131.09 o 
  -7   8   2     1304.76     1201.15    189.67 o 
  -6   8   2     2368.27     2406.05    200.93 o 
  -5   8   2     2345.93     2021.00    172.74 o 
  -4   8   2     5783.10     5428.70    149.72 o 
  -3   8   2     1408.55     1318.88    101.45 o 
  -2   8   2     4299.18     4237.63    113.10 o 
  -1   8   2     5072.34     5071.97    102.40 o 
   0   8   2     2521.08     2476.60     65.76 o 
   1   8   2     1175.40     1192.15     44.55 o 
   2   8   2      794.16      799.81     39.08 o 
   3   8   2      847.03     1025.60     93.43 o 
   4   8   2      218.28      267.28     42.19 o 
   5   8   2      326.63      304.56     79.33 o 
   6   8   2      434.93      372.90     60.26 o 
   7   8   2     1233.02     1324.22    206.66 o 
   8   8   2      729.89      814.28     90.63 o 
  -7   9   2      584.08      680.72    181.28 o 
  -6   9   2     2503.45     2392.04    218.73 o 
  -5   9   2     3362.16     3380.37    228.29 o 
  -4   9   2     8063.03     7779.57    308.57 o 
  -3   9   2     2966.64     2784.42    110.68 o 
  -2   9   2     4806.94     4818.94     93.20 o 
  -1   9   2     5845.51     5630.29    178.28 o 
   0   9   2     2428.22     2578.18     66.74 o 
   1   9   2     1662.94     1675.31     54.93 o 
   2   9   2     2291.82     2488.88     78.89 o 
   3   9   2     1077.66     1073.87     89.33 o 
   4   9   2     1814.36     1788.66     75.72 o 
   5   9   2     4573.97     4651.14    173.65 o 
   6   9   2     3771.38     3614.85    142.13 o 
   7   9   2     3149.90     2996.15    189.89 o 
   8   9   2     1707.08     1811.34    156.43 o 
  -6  10   2     1549.33     1636.22    204.33 o 
  -5  10   2     1297.32     1254.60    167.14 o 
  -4  10   2     3078.23     2835.77    209.17 o 
  -3  10   2     1851.86     1683.76    158.07 o 
  -2  10   2     2965.66     2925.69     76.82 o 
  -1  10   2     3332.49     3318.36     81.52 o 
   0  10   2     2634.44     2703.69     99.19 o 
   1  10   2     3149.35     3103.51     77.55 o 
   2  10   2     1098.40     1103.01     49.05 o 
   3  10   2     1454.64     1488.36     92.22 o 
   4  10   2      867.80      826.65     57.99 o 
   5  10   2      586.16      586.25     97.60 o 
   6  10   2       70.66      179.04     84.00 o 
   7  10   2      238.30      110.33    109.96 o 
   8  10   2      290.49      507.95    130.73 o 
  -6  11   2      231.04      365.28    163.81 o 
  -5  11   2      205.31      168.87    133.89 o 
  -4  11   2     1137.52     1051.63    156.79 o 
  -3  11   2     2313.02     2147.10    179.17 o 
  -2  11   2     2700.52     2876.94    124.51 o 
  -1  11   2    12412.74    11901.02    260.71 o 
   0  11   2    20514.05    21031.46    321.02 o 
   1  11   2     4186.97     3874.05    129.33 o 
   2  11   2     2205.94     2203.90     82.89 o 
   3  11   2      465.81      543.66    119.79 o 
   4  11   2      362.08      269.99     53.13 o 
   5  11   2        3.29      159.60     93.61 o 
   6  11   2      224.27      279.39     92.82 o 
   7  11   2      365.72      458.74    123.01 o 
  -5  12   2     1334.62     1635.00    185.37 o 
  -4  12   2     2658.13     2818.13    222.85 o 
  -3  12   2     3788.16     3385.65    217.25 o 
  -2  12   2     4575.25     4827.88    167.90 o 
  -1  12   2     6339.01     6453.41    158.31 o 
   0  12   2     1809.49     1702.01     66.04 o 
   1  12   2     1750.20     1720.81     78.34 o 
   2  12   2     2035.07     1876.42     81.09 o 
   3  12   2     1210.12     1105.25     80.40 o 
   4  12   2      714.51      759.36     92.62 o 
   5  12   2      616.14      642.42     76.02 o 
   6  12   2      336.87      324.88    102.43 o 
   7  12   2       13.62       46.96    127.26 o 
  -5  13   2     2082.75     2293.97    221.70 o 
  -4  13   2        3.86       94.78    115.74 o 
  -3  13   2       32.74      152.11    119.70 o 
  -2  13   2      155.60      313.23     82.86 o 
  -1  13   2      937.92     1012.14     67.10 o 
   0  13   2     2085.66     2046.95     74.03 o 
   1  13   2     5136.01     5027.84    296.74 o 
   2  13   2     4051.57     3933.25    119.42 o 
   3  13   2     2776.37     2662.53    101.13 o 
   4  13   2     2160.55     2103.09    135.41 o 
   5  13   2     1382.77     1334.38    106.40 o 
   6  13   2      633.62      684.78    125.07 o 
   7  13   2       86.79       36.89    118.59 o 
  -4  14   2      131.66      111.38    147.10 o 
  -3  14   2      448.85      432.85    146.32 o 
  -2  14   2     2692.89     2721.81    273.87 o 
  -1  14   2     1717.23     2007.65    111.74 o 
   0  14   2     2713.06     2907.01    244.94 o 
   1  14   2     3816.42     3611.59    116.36 o 
   2  14   2     3195.50     3025.86    111.38 o 
   3  14   2     2256.42     2249.49    170.11 o 
   4  14   2     3557.78     3451.92    155.23 o 
   5  14   2     1228.63     1496.84    118.19 o 
   6  14   2      723.60      834.56    148.40 o 
  -3  15   2      134.88      288.24    145.60 o 
  -2  15   2      282.00      474.28    102.67 o 
  -1  15   2      274.18      438.58    113.22 o 
   0  15   2        9.83       26.54     75.53 o 
   1  15   2       45.26      112.56     78.08 o 
   2  15   2      407.59      505.87     84.94 o 
   3  15   2      654.95      824.79    159.94 o 
   4  15   2      218.59      410.35     88.95 o 
   5  15   2      974.09     1098.17    109.98 o 
  -2  16   2        7.76      114.31    130.60 o 
  -1  16   2        6.23      159.20    122.67 o 
   0  16   2       87.56      257.14     85.44 o 
   1  16   2     1394.79     1607.49    171.69 o 
   2  16   2     2763.12     2626.76    205.88 o 
   3  16   2     2473.68     2237.95    135.20 o 
   4  16   2     1393.50     1598.53    127.25 o 
   5  16   2     1751.87     1597.39    177.43 o 
  -1  17   2      607.83      872.74    148.86 o 
   1  17   2      162.85      321.16    140.49 o 
   2  17   2       19.93      261.09    127.99 o 
   3  17   2        6.68      134.05    146.09 o 
  -2 -16   3       49.84      440.50    152.49 o 
  -1 -16   3       30.69      297.19    154.17 o 
   0 -16   3      531.95      893.66    112.37 o 
  -4 -15   3      466.05     1037.34    164.72 o 
  -3 -15   3      387.67      554.09    104.48 o 
  -2 -15   3      283.40      328.48     92.74 o 
  -1 -15   3        5.78       67.89     94.25 o 
   0 -15   3       18.55      282.11    141.33 o 
   1 -15   3       75.09      275.55     97.56 o 
   2 -15   3        7.87      327.21    100.05 o 
  -5 -14   3     1137.01     1220.88    119.04 o 
  -4 -14   3     2113.76     2163.66    198.87 o 
  -3 -14   3     1827.01     1888.15    221.69 o 
  -2 -14   3     1672.27     1612.20    140.16 o 
  -1 -14   3     1865.84     1821.26    175.85 o 
   0 -14   3     1620.50     1664.33    137.54 o 
   1 -14   3      623.87      699.53     92.54 o 
   2 -14   3      246.66      348.28     92.09 o 
   3 -14   3      575.37      606.12    139.22 o 
   4 -14   3      678.42      829.45    180.13 o 
  -5 -13   3     1389.23     1436.76    106.26 o 
  -4 -13   3     1073.39     1019.52     79.60 o 
  -3 -13   3     2956.08     2560.64    143.47 o 
  -2 -13   3     1249.28     1085.05     98.36 o 
  -1 -13   3     1909.95     1801.03    132.61 o 
   0 -13   3      713.66      493.32     81.73 o 
   1 -13   3      573.63      610.71     81.29 o 
   2 -13   3       64.29       57.90    101.29 o 
   3 -13   3       93.71      255.98     87.15 o 
   4 -13   3      119.54      305.52     90.70 o 
  -6 -12   3       55.53      215.48     78.88 o 
  -5 -12   3      292.86      309.50     70.70 o 
  -4 -12   3      883.91      898.60    113.76 o 
  -3 -12   3       56.84      130.96     77.71 o 
  -2 -12   3     2664.69     2429.74    129.34 o 
  -1 -12   3     3234.26     3306.03    149.36 o 
   0 -12   3     2102.53     2163.30    215.52 o 
   1 -12   3     2338.83     2340.90    123.16 o 
   2 -12   3      463.43      650.42    114.81 o 
   3 -12   3      360.78      402.99     66.84 o 
   4 -12   3      264.09      426.75    140.61 o 
   5 -12   3        8.51      192.67    124.81 o 
  -7 -11   3       71.39      306.75    157.00 o 
  -6 -11   3      831.48      936.19    107.60 o 
  -5 -11   3     1117.86     1333.59     85.09 o 
  -4 -11   3     2843.90     2805.08    110.01 o 
  -3 -11   3     6502.28     6719.79    268.99 o 
  -2 -11   3    10370.33     9695.51    186.42 o 
  -1 -11   3     2900.11     3042.44    135.17 o 
   0 -11   3     4681.25     4901.06    199.61 o 
   1 -11   3     4262.74     4299.40    123.15 o 
   2 -11   3      955.24     1287.79    101.05 o 
   3 -11   3     1006.53     1073.10     73.50 o 
   4 -11   3      207.15      249.05     72.13 o 
   5 -11   3      100.76       87.50    127.49 o 
   6 -11   3       63.85      342.27    149.14 o 
  -7 -10   3      453.29      558.78    140.69 o 
  -6 -10   3      269.43      303.95     66.34 o 
  -5 -10   3      119.48      225.41     58.20 o 
  -4 -10   3       11.90      135.18     51.62 o 
  -3 -10   3      135.84      174.47     48.15 o 
  -2 -10   3       18.78       97.35     43.42 o 
  -1 -10   3     5861.99     5828.21    232.93 o 
   0 -10   3     1175.04     1199.66    108.51 o 
   1 -10   3     2400.27     2383.50     87.66 o 
   2 -10   3     2988.18     3049.04    103.43 o 
   3 -10   3     3422.19     3439.16    154.58 o 
   4 -10   3     1205.01     1297.46     99.69 o 
   5 -10   3      575.66      393.01    125.24 o 
   6 -10   3       97.53      141.38    130.10 o 
  -7  -9   3      220.26      242.78     89.61 o 
  -6  -9   3       38.62       42.58     59.44 o 
  -5  -9   3      397.01      400.66     59.81 o 
  -4  -9   3       29.11       24.13     50.43 o 
  -3  -9   3     3667.67     3521.77    107.94 o 
  -2  -9   3     4546.04     4272.15    114.09 o 
  -1  -9   3    14179.22    14083.55    201.15 o 
   0  -9   3     4984.48     5012.18    105.79 o 
   1  -9   3    12378.25    11606.65    183.94 o 
   2  -9   3     8891.45     8844.87    212.55 o 
   3  -9   3     6701.20     6259.51    223.79 o 
   4  -9   3     8604.12     8503.33    176.25 o 
   5  -9   3     2911.02     2767.86    200.44 o 
   6  -9   3      453.81      469.29    129.67 o 
   7  -9   3      403.85      512.58    155.16 o 
  -8  -8   3      532.46      598.27    164.62 o 
  -7  -8   3      502.75      421.66     88.92 o 
  -6  -8   3      952.32      878.91     71.11 o 
  -5  -8   3      659.04      748.66     64.93 o 
  -4  -8   3       59.52       86.95     41.93 o 
  -3  -8   3      523.10      566.50     71.27 o 
  -2  -8   3      305.08      387.30     43.73 o 
  -1  -8   3       22.95      122.54     37.90 o 
   0  -8   3       96.99      173.86     41.86 o 
   1  -8   3       54.73      188.54     48.21 o 
   2  -8   3     1023.49      988.31     57.50 o 
   3  -8   3     6487.43     6209.76    138.16 o 
   4  -8   3     1726.55     1808.35    137.92 o 
   5  -8   3     1197.01     1007.95    134.62 o 
   6  -8   3     1406.98     1452.78    154.58 o 
   7  -8   3     1020.22      971.77    148.45 o 
  -8  -7   3     2211.94     1984.65    173.07 o 
  -7  -7   3     1942.48     1925.93    123.29 o 
  -6  -7   3     3296.08     3186.30    115.11 o 
  -5  -7   3     2379.07     2370.22    151.69 o 
  -4  -7   3      665.70      705.97     57.40 o 
  -3  -7   3      513.19      444.15     46.03 o 
  -2  -7   3       30.92      118.17     33.40 o 
  -1  -7   3      723.65      791.10     43.04 o 
   0  -7   3     4028.29     3898.55    134.98 o 
   1  -7   3     9632.10     9941.05    365.85 o 
   2  -7   3    16496.95    16440.10    881.21 o 
   3  -7   3    27994.17    26216.97    277.43 o 
   4  -7   3    10414.88    10234.75    501.03 o 
   5  -7   3    10507.35     9659.48    336.75 o 
   6  -7   3     4056.57     4200.91    240.82 o 
   7  -7   3     3168.84     3303.56    237.85 o 
  -8  -6   3      429.02      331.28     92.96 o 
  -7  -6   3     3988.60     4005.28    162.16 o 
  -6  -6   3     1921.53     1913.26    223.02 o 
  -5  -6   3     1901.18     1801.78     78.97 o 
  -4  -6   3     3202.61     3303.59     99.73 o 
  -3  -6   3      320.10      390.08     56.04 o 
  -2  -6   3       15.57       41.00     31.35 o 
  -1  -6   3      520.26      601.00     34.75 o 
   0  -6   3       50.97       99.35     35.74 o 
   1  -6   3      259.08      267.28     33.74 o 
   2  -6   3       44.10      153.14     40.93 o 
   3  -6   3     1970.44     1867.34     86.47 o 
   4  -6   3       37.42       69.59     35.80 o 
   5  -6   3      402.11      341.37     88.66 o 
   6  -6   3      922.15     1034.20    138.54 o 
   7  -6   3      744.42      710.48    143.52 o 
   8  -6   3      733.08      917.31    161.26 o 
  -8  -5   3      403.04      513.50     84.60 o 
  -7  -5   3     1373.03     1323.34     96.78 o 
  -6  -5   3     1099.77     1138.01     83.35 o 
  -5  -5   3     3592.90     3509.91    105.33 o 
  -4  -5   3     5647.61     5397.25    149.97 o 
  -3  -5   3     4249.30     3925.33    111.70 o 
  -2  -5   3    18668.64    19158.51    798.22 o 
  -1  -5   3     3574.37     3847.70     68.02 o 
   0  -5   3     3192.08     3329.43     58.60 o 
   1  -5   3        7.03       87.19     19.99 o 
   2  -5   3      948.98      991.71     48.13 o 
   3  -5   3     2985.18     3013.91     51.31 o 
   4  -5   3     6600.36     6914.74    210.00 o 
   5  -5   3     9306.30     8838.49    450.57 o 
   6  -5   3     5096.01     4783.26    239.83 o 
   7  -5   3     4725.56     4706.12    256.97 o 
   8  -5   3     3201.45     3186.04    232.74 o 
  -8  -4   3     1917.01     1872.75    119.80 o 
  -7  -4   3     2656.93     2593.01    127.75 o 
  -6  -4   3     7704.95     7601.97    201.84 o 
  -5  -4   3     2659.24     2606.32     87.50 o 
  -4  -4   3     8152.55     7800.94    181.80 o 
  -3  -4   3    10641.20    10827.57    153.47 o 
  -2  -4   3     8587.28     8531.65    125.98 o 
  -1  -4   3    11190.17    12080.23    228.40 o 
   0  -4   3     1371.97     1461.64     55.26 o 
   1  -4   3     5690.32     6582.90     78.80 o 
   2  -4   3      197.95      278.00     27.28 o 
   3  -4   3      144.29      162.40     26.32 o 
   4  -4   3       16.42       83.13     51.33 o 
   5  -4   3     1161.54     1294.82     99.61 o 
   6  -4   3      144.28       98.61     90.19 o 
   7  -4   3     1722.35     1885.51    171.59 o 
   8  -4   3      913.91      773.31    153.16 o 
   9  -4   3      633.81     1134.67    178.32 o 
  -8  -3   3       15.42      100.41     91.65 o 
  -7  -3   3       34.19      153.91     65.11 o 
  -6  -3   3      270.31      230.19     50.94 o 
  -5  -3   3       95.79      184.40     45.95 o 
  -4  -3   3      169.76      212.27     67.18 o 
  -3  -3   3     6213.30     6120.05     78.59 o 
  -2  -3   3    10754.13    11349.22    155.29 o 
  -1  -3   3    20724.37    21305.06    136.69 o 
   0  -3   3    19711.19    19819.31    360.89 o 
   1  -3   3     6968.27     6694.00    151.13 o 
   2  -3   3    17356.72    17622.76    410.02 o 
   3  -3   3       77.15      106.73     18.67 o 
   4  -3   3        3.63       97.54     35.05 o 
   5  -3   3      577.82      688.34     57.99 o 
   6  -3   3     1078.64     1072.26    120.46 o 
   7  -3   3     1024.07     1123.69    138.57 o 
   8  -3   3     1540.81     1684.91    171.92 o 
   9  -3   3     1795.91     2018.53    207.03 o 
  -9  -2   3       26.53      494.99    140.60 o 
  -8  -2   3       93.51       40.23     71.16 o 
  -7  -2   3      665.52      765.96     71.66 o 
  -6  -2   3     2249.92     2232.89    343.43 o 
  -5  -2   3     4513.19     4050.31    167.55 o 
  -4  -2   3    11067.48    10798.59    641.22 o 
  -3  -2   3    27445.64    28839.94    705.80 o 
  -2  -2   3    20709.31    21000.41    142.42 o 
  -1  -2   3    27310.14    27094.02    298.46 o 
   0  -2   3    20251.68    20658.91    162.51 o 
   1  -2   3     6177.07     6176.04     83.68 o 
   2  -2   3    27721.77    27181.81    300.00 o 
   3  -2   3    13080.37    13710.19    148.51 o 
   4  -2   3     4715.96     5224.77     88.77 o 
   5  -2   3      831.44      954.13     46.56 o 
   6  -2   3      977.64      926.58     72.55 o 
   7  -2   3       96.01      181.66     92.09 o 
   8  -2   3     2281.41     2382.81    194.50 o 
   9  -2   3      598.57      695.46    155.75 o 
  -9  -1   3      538.29      678.84    151.30 o 
  -8  -1   3      737.70      742.56     90.60 o 
  -7  -1   3      496.31      597.26     72.94 o 
  -6  -1   3       37.77       72.99     50.17 o 
  -5  -1   3      131.92      219.42     70.96 o 
  -4  -1   3       52.09      181.40     31.70 o 
  -3  -1   3      908.03     1084.31     41.86 o 
  -2  -1   3    11934.28    13262.75    343.43 o 
  -1  -1   3     4438.22     4511.77     72.49 o 
   0  -1   3     5495.43     5932.78    105.18 o 
   1  -1   3     6139.22     6510.60     60.74 o 
   2  -1   3     3041.57     3049.19     43.24 o 
   3  -1   3    13091.38    13380.46    412.46 o 
   4  -1   3     2477.78     2603.54    158.13 o 
   5  -1   3      762.34      661.66     76.47 o 
   6  -1   3     1651.39     1789.37     67.18 o 
   7  -1   3       34.49      157.06    102.48 o 
   8  -1   3      187.50      364.13    113.45 o 
   9  -1   3      253.67      278.24    147.61 o 
  -9   0   3     1433.25     1487.34    174.72 o 
  -8   0   3      687.06      814.10     96.76 o 
  -7   0   3      905.13      996.02     83.12 o 
  -6   0   3        5.12       71.08     41.83 o 
  -5   0   3     1282.64     1155.47     60.33 o 
  -4   0   3     4220.62     4293.78     96.19 o 
  -3   0   3     8862.55     8391.53    286.37 o 
  -2   0   3    20360.15    20269.83    680.96 o 
  -1   0   3    32853.62    31908.36    663.09 o 
   0   0   3    21215.62    21750.67    256.30 o 
   1   0   3    34929.72    33622.47    313.93 o 
   2   0   3    23817.87    24234.89    279.74 o 
   3   0   3    17697.58    17219.06    506.21 o 
   4   0   3     7588.55     7637.15    156.46 o 
   5   0   3     1861.49     1761.07    113.47 o 
   6   0   3      611.92      771.96     75.45 o 
   7   0   3      293.82      480.61    162.50 o 
   8   0   3        2.41      165.23    106.63 o 
  -9   1   3     1025.12     1445.48    167.80 o 
  -8   1   3      409.46      522.92     78.38 o 
  -7   1   3     2744.79     2748.76    129.00 o 
  -6   1   3     2442.43     2645.41    211.64 o 
  -5   1   3       90.69      141.67     85.69 o 
  -4   1   3     1281.48     1327.12     86.97 o 
  -3   1   3        4.56       54.81     28.56 o 
  -2   1   3       11.14       81.07     16.33 o 
  -1   1   3       29.59       63.81     33.35 o 
   0   1   3    18516.54    19456.08    263.40 o 
   1   1   3     1588.76     1936.61     67.29 o 
   2   1   3     1028.35     1034.78     69.05 o 
   3   1   3     1464.29     1574.33     59.46 o 
   4   1   3     6019.57     6013.03    119.94 o 
   5   1   3     1709.80     1673.85     72.80 o 
   6   1   3     1970.89     2049.44     89.23 o 
   7   1   3     1181.96     1213.15     83.62 o 
   8   1   3      375.49      382.34    120.51 o 
  -8   2   3     2719.51     2942.70    223.68 o 
  -7   2   3     5827.29     5868.42    399.72 o 
  -6   2   3     2622.45     2776.85    119.82 o 
  -5   2   3     1247.96     1306.79     81.95 o 
  -4   2   3     2349.49     2109.55     85.42 o 
  -3   2   3     8614.43     9234.96    300.65 o 
  -2   2   3     4171.96     4520.49    232.91 o 
  -1   2   3     1022.03     1040.59     23.60 o 
   0   2   3      490.58      565.85     35.91 o 
   1   2   3    19888.01    20981.93    181.94 o 
   2   2   3   167102.30   163560.44   1239.78 o 
   3   2   3    26585.69    27710.82    247.83 o 
   4   2   3    23486.64    22850.40    246.56 o 
   5   2   3    13528.47    12900.73    201.08 o 
   6   2   3     4734.69     4712.72    132.33 o 
   7   2   3     2604.34     2637.78    190.46 o 
   8   2   3     1520.75     1705.68    100.59 o 
   9   2   3      434.79      378.52    128.59 o 
  -8   3   3     2205.76     2513.19    178.68 o 
  -7   3   3     2488.82     2480.86    127.76 o 
  -6   3   3     2482.66     2325.66    112.46 o 
  -5   3   3     1951.15     1875.74    103.60 o 
  -4   3   3      440.96      451.08     51.64 o 
  -3   3   3     4647.24     4820.84    117.07 o 
  -2   3   3     1424.79     1297.63     99.34 o 
  -1   3   3     1030.93     1045.17     48.20 o 
   0   3   3       43.93      152.59     54.90 o 
   1   3   3    12040.38    12570.59    162.59 o 
   2   3   3    36675.81    38561.79   1075.79 o 
   3   3   3       25.65      107.96     27.94 o 
   4   3   3     4500.81     4605.58    188.24 o 
   5   3   3     4262.99     4350.81    217.33 o 
   6   3   3      726.84      737.16     49.52 o 
   7   3   3      445.59      485.28     62.66 o 
   8   3   3      813.17      802.85     79.78 o 
   9   3   3      374.85      531.53    118.76 o 
  -8   4   3      865.53     1147.63    195.00 o 
  -7   4   3     2391.62     2411.28    128.51 o 
  -6   4   3     1658.56     1622.12     98.82 o 
  -5   4   3     4406.67     4229.25    136.81 o 
  -4   4   3     5686.09     5469.55    352.58 o 
  -3   4   3    15226.13    15695.40    573.86 o 
  -2   4   3    21245.94    21994.75    714.38 o 
  -1   4   3     5764.14     5408.27    111.61 o 
   0   4   3     2094.80     2139.10     61.84 o 
   1   4   3      483.25      585.70     25.40 o 
   2   4   3      908.09     1005.36     35.52 o 
   3   4   3     6922.67     7511.85     96.47 o 
   4   4   3      952.06     1009.58     83.58 o 
   5   4   3     9168.71     9245.07    408.53 o 
   6   4   3     7450.87     7452.85    315.79 o 
   7   4   3     4686.23     4814.92    152.05 o 
   8   4   3     3896.93     3959.55    150.10 o 
   9   4   3     2154.33     1840.18    161.37 o 
  -8   5   3     2411.72     2795.38    243.79 o 
  -7   5   3     5498.58     5108.80    283.68 o 
  -6   5   3    12027.55    11723.67    587.30 o 
  -5   5   3     7452.77     8007.91    191.95 o 
  -4   5   3     8182.33     7923.58    175.12 o 
  -3   5   3     4648.45     4379.02    119.92 o 
  -2   5   3    11557.41    12104.59    120.78 o 
  -1   5   3     3238.01     3198.34     93.10 o 
   0   5   3      770.59      843.42     29.74 o 
   1   5   3       44.00       85.73     18.76 o 
   2   5   3        0.77       84.83     20.66 o 
   3   5   3       20.23       86.41     23.57 o 
   4   5   3     4257.94     4337.84    197.22 o 
   5   5   3      739.35      804.49     46.98 o 
   6   5   3      274.34      300.92     51.45 o 
   7   5   3      174.15      263.06     57.51 o 
   8   5   3      436.59      442.06    102.31 o 
   9   5   3      606.78      613.62    126.92 o 
  -8   6   3       10.17      106.32    148.71 o 
  -7   6   3       13.74      -64.30    116.98 o 
  -6   6   3      111.56      118.69    111.40 o 
  -5   6   3     1449.51     1332.88     84.48 o 
  -4   6   3     7756.14     7592.22    176.74 o 
  -3   6   3     5133.58     4897.08    131.29 o 
  -2   6   3    12747.51    12937.58    544.87 o 
  -1   6   3     4205.16     4046.37     96.19 o 
   0   6   3     3521.53     3304.57     64.21 o 
   1   6   3     2353.94     2318.36    100.42 o 
   2   6   3     2548.97     2481.01     59.98 o 
   3   6   3     1221.33     1376.89     56.45 o 
   4   6   3      412.62      503.90     35.41 o 
   5   6   3      437.20      496.34     33.60 o 
   6   6   3     1666.68     1541.88     83.97 o 
   7   6   3     1744.72     1727.67     96.28 o 
   8   6   3     1621.62     1527.74    137.29 o 
   9   6   3     1620.76     1535.97    158.90 o 
  -7   7   3      928.23     1168.89    184.41 o 
  -6   7   3     2497.12     2929.39    222.03 o 
  -5   7   3     7298.71     6976.66    185.18 o 
  -4   7   3      859.27      891.22    110.87 o 
  -3   7   3    11935.70    12489.62    308.98 o 
  -2   7   3    17141.62    16974.76    473.43 o 
  -1   7   3    18874.58    17909.05    344.43 o 
   0   7   3    16579.83    16700.80    234.69 o 
   1   7   3     7795.15     7973.16    195.14 o 
   2   7   3    14113.27    13896.92    377.64 o 
   3   7   3      382.17      430.67     67.62 o 
   4   7   3      144.01      258.09     84.92 o 
   5   7   3      254.27      316.53     81.94 o 
   6   7   3      486.55      695.62     67.42 o 
   7   7   3      592.06      702.66     67.81 o 
   8   7   3      467.43      619.47    120.62 o 
   9   7   3      515.95      742.85    146.57 o 
  -7   8   3      180.27      118.99    151.34 o 
  -6   8   3      408.81      326.04    140.22 o 
  -5   8   3      114.73      106.86    100.94 o 
  -4   8   3      853.08      880.25     69.23 o 
  -3   8   3      267.67      232.11     89.32 o 
  -2   8   3      139.24      295.45     37.67 o 
  -1   8   3     1544.96     1621.80     84.02 o 
   0   8   3     7381.21     7171.77    103.46 o 
   1   8   3      959.67      898.92     39.71 o 
   2   8   3     4811.30     4427.26     79.64 o 
   3   8   3     4338.50     4117.21    168.28 o 
   4   8   3     1866.30     2157.04    231.09 o 
   5   8   3      845.94      758.97     66.83 o 
   6   8   3        3.60      -71.09     71.09 o 
   7   8   3      113.44       59.11     95.28 o 
   8   8   3       49.38      125.15    113.75 o 
   9   8   3      274.05      504.52    143.85 o 
  -7   9   3      309.36      430.77    167.75 o 
  -6   9   3       97.08      138.48    121.84 o 
  -5   9   3      651.03      531.57    120.59 o 
  -4   9   3     1778.24     1659.36    156.76 o 
  -3   9   3      330.86      398.88     73.23 o 
  -2   9   3    11803.90    11432.58    216.35 o 
  -1   9   3    11324.31    11095.93    328.20 o 
   0   9   3    17437.77    17074.80    172.44 o 
   1   9   3    12943.09    13081.44    321.10 o 
   2   9   3    11415.26    10993.08    317.35 o 
   3   9   3     4181.86     4107.18    194.45 o 
   4   9   3     2502.27     2762.07    164.17 o 
   5   9   3     1372.59     1338.70     83.58 o 
   6   9   3      224.93      256.84     91.56 o 
   7   9   3        9.13      162.17    101.75 o 
   8   9   3        1.77       85.06    120.94 o 
  -6  10   3      420.25      606.70    157.61 o 
  -5  10   3       37.98      148.70    128.28 o 
  -4  10   3       12.31       66.36    107.80 o 
  -3  10   3        0.83      270.13    116.50 o 
  -2  10   3        3.73       81.70     42.39 o 
  -1  10   3       40.86      134.18     36.29 o 
   0  10   3     1177.48     1120.69     56.96 o 
   1  10   3      216.01      295.46     43.70 o 
   2  10   3      594.57      617.58     38.78 o 
   3  10   3      946.08      909.11     57.65 o 
   4  10   3     1557.98     1460.48     70.68 o 
   5  10   3      517.48      420.49     86.01 o 
   6  10   3     1149.19     1224.40    126.54 o 
   7  10   3      113.07      242.98    108.72 o 
   8  10   3       97.36      312.74    111.10 o 
  -6  11   3     1869.34     2137.87    224.34 o 
  -5  11   3     1571.55     1523.64    173.30 o 
  -4  11   3     1929.70     2363.03    199.61 o 
  -3  11   3       69.46       29.83    100.93 o 
  -2  11   3      159.89      294.41     75.77 o 
  -1  11   3     2425.80     2467.52     73.52 o 
   0  11   3     5496.92     5628.73    141.20 o 
   1  11   3     7114.06     7189.95    270.08 o 
   2  11   3     7299.65     7482.63    147.65 o 
   3  11   3     6126.95     5975.81    135.94 o 
   4  11   3    10249.31     9914.81    252.11 o 
   5  11   3     4417.77     4195.30    225.16 o 
   6  11   3     1862.50     2063.37    165.99 o 
   7  11   3      582.14      566.71    129.66 o 
   8  11   3      539.19      753.18    150.21 o 
  -5  12   3      218.06      223.56    129.20 o 
  -4  12   3      449.76      541.69    126.62 o 
  -3  12   3      679.37      570.27    118.48 o 
  -2  12   3      337.21      418.77     69.59 o 
  -1  12   3      316.04      441.57     58.99 o 
   0  12   3     1431.26     1465.86     63.76 o 
   1  12   3      852.43      883.20     55.57 o 
   2  12   3       85.55      100.64     47.87 o 
   3  12   3      248.13      165.46     59.35 o 
   4  12   3      190.76      244.77     67.63 o 
   5  12   3      254.16      285.77     98.92 o 
   6  12   3      394.54      476.10    117.11 o 
   7  12   3      552.19      528.67    129.36 o 
  -5  13   3     2681.16     2909.94    254.67 o 
  -4  13   3     1753.06     1787.11    196.31 o 
  -3  13   3     2794.27     3047.91    223.51 o 
  -2  13   3     1953.51     1937.91    113.63 o 
  -1  13   3      999.97     1156.81     96.08 o 
   0  13   3      148.59      402.08    136.78 o 
   1  13   3        1.47      177.22     49.01 o 
   2  13   3      463.33      526.96     75.27 o 
   3  13   3     2554.28     2639.41    130.76 o 
   4  13   3     3523.40     3257.01    149.24 o 
   5  13   3     3236.14     3052.19    210.33 o 
   6  13   3     2823.08     2832.14    210.66 o 
   7  13   3     2051.05     1678.48    188.07 o 
  -4  14   3     2168.56     2348.36    227.30 o 
  -3  14   3     1651.81     1445.67    175.17 o 
  -2  14   3      964.96     1007.51     97.48 o 
  -1  14   3      505.90      582.80     83.63 o 
   0  14   3      493.21      495.13     74.60 o 
   1  14   3        0.40      170.42     57.42 o 
   2  14   3      446.79      569.16     75.13 o 
   3  14   3       94.94      147.64     69.01 o 
   4  14   3      851.43      849.87    102.72 o 
   5  14   3      366.43      265.71    118.02 o 
   6  14   3      631.87      602.51    124.74 o 
  -3  15   3      971.92     1256.28    184.94 o 
  -2  15   3     1528.77     1770.60    222.36 o 
  -1  15   3      985.32     1035.03    104.44 o 
   0  15   3      638.44      529.65     80.98 o 
   1  15   3      652.33      806.34     88.85 o 
   2  15   3      208.71      317.87     79.81 o 
   3  15   3      276.98      529.86    195.08 o 
   4  15   3       84.37      181.20     80.99 o 
   5  15   3        5.69      210.06    126.15 o 
   6  15   3      736.44      630.14    147.92 o 
  -3  16   3     2518.09     2934.50    252.52 o 
  -2  16   3     2433.18     2630.22    225.00 o 
  -1  16   3     2507.07     2679.01    197.30 o 
   1  16   3     1258.64     1312.82    161.57 o 
   2  16   3       61.85      259.32    164.63 o 
   3  16   3       58.30      424.18    145.31 o 
   4  16   3      143.38      300.67     97.53 o 
   5  16   3      208.94      355.03    142.35 o 
   1  17   3      635.54      785.85    155.30 o 
   2  17   3      439.97      499.36    148.00 o 
   3  17   3      307.23      373.08    103.60 o 
   4  17   3       76.19      423.26    143.77 o 
  -3 -15   4      343.21      659.57    151.25 o 
  -2 -15   4      715.13      970.00    120.47 o 
  -1 -15   4      478.38      557.21    114.06 o 
   0 -15   4     1691.16     1899.56    149.67 o 
   1 -15   4       16.42       55.98     94.95 o 
   2 -15   4       46.27      374.81    148.56 o 
  -4 -14   4      573.88      657.77    111.02 o 
  -3 -14   4     1057.57     1007.04    111.28 o 
  -2 -14   4     2081.08     2115.04    139.21 o 
  -1 -14   4     3143.06     3337.11    170.03 o 
   0 -14   4     6388.45     6878.43    234.06 o 
   1 -14   4     8731.45     9067.41    267.40 o 
   2 -14   4     7452.89     7589.79    244.16 o 
   3 -14   4     2598.97     2585.39    209.67 o 
  -5 -13   4        5.14      278.45     79.40 o 
  -4 -13   4      224.13      428.22     77.82 o 
  -3 -13   4      792.70      839.11     97.24 o 
  -2 -13   4      895.43      885.47    124.72 o 
  -1 -13   4      703.98      791.19     92.15 o 
   0 -13   4      574.44      611.08    137.32 o 
   1 -13   4      931.67      996.67    179.82 o 
   2 -13   4      714.80      769.76     91.85 o 
   3 -13   4      326.29      351.79     70.95 o 
   4 -13   4      524.47      712.33    106.58 o 
  -6 -12   4      383.34      516.75     82.37 o 
  -5 -12   4      162.78      358.95     73.28 o 
  -4 -12   4        7.46      239.98    121.38 o 
  -3 -12   4      229.22      440.78    108.17 o 
  -2 -12   4        9.62       32.44     73.35 o 
  -1 -12   4      376.85      601.28    106.75 o 
   0 -12   4     2350.00     2339.67    132.97 o 
   1 -12   4     3408.83     3361.07    192.28 o 
   2 -12   4     6174.76     6134.59    206.17 o 
   3 -12   4     3926.70     3855.21    133.33 o 
   4 -12   4     3606.85     3515.72    170.04 o 
   5 -12   4     3601.12     3620.70    259.61 o 
  -6 -11   4     1353.63     1698.38    116.48 o 
  -5 -11   4      737.12      720.55     78.56 o 
  -4 -11   4      343.36      482.58     68.16 o 
  -3 -11   4      141.16      370.04     75.87 o 
  -2 -11   4     2154.79     2405.71     96.15 o 
  -1 -11   4      387.28      268.14     68.27 o 
   0 -11   4      750.57      710.05    102.43 o 
   1 -11   4     1002.39      891.88     88.17 o 
   2 -11   4     2503.18     2744.23    211.03 o 
   3 -11   4     1231.58     1277.40     92.17 o 
   4 -11   4     1168.68      951.17     95.00 o 
   5 -11   4      843.32      943.63    145.88 o 
  -7 -10   4      497.60      747.46    164.24 o 
  -6 -10   4      595.67      572.61     72.61 o 
  -5 -10   4     2519.87     2520.79    105.42 o 
  -4 -10   4     1628.53     1585.38     85.61 o 
  -3 -10   4     1111.11     1154.70     61.87 o 
  -2 -10   4      998.63     1003.69     65.09 o 
  -1 -10   4      173.99      289.77     65.51 o 
   0 -10   4      772.42      676.72     79.44 o 
   1 -10   4      763.97      852.97    171.28 o 
   2 -10   4     2497.36     2462.97    110.17 o 
   3 -10   4     2720.45     2893.07    107.99 o 
   4 -10   4     2120.85     1897.07     95.60 o 
   5 -10   4     2674.34     2754.34    206.04 o 
   6 -10   4     3441.44     3387.46    241.81 o 
  -7  -9   4     2137.64     2266.26    140.77 o 
  -6  -9   4     3112.65     3140.21    124.91 o 
  -5  -9   4     4670.61     4733.84    239.80 o 
  -4  -9   4     4454.93     4440.94    152.21 o 
  -3  -9   4     3862.90     4217.15    121.34 o 
  -2  -9   4     2090.23     2290.30     79.99 o 
  -1  -9   4      795.93      862.75     93.08 o 
   0  -9   4     4111.48     4220.86    149.06 o 
   1  -9   4       25.96       76.74     41.80 o 
   2  -9   4     2632.96     2581.05    175.52 o 
   3  -9   4     5447.59     4979.13    133.18 o 
   4  -9   4     3027.66     3069.75    124.85 o 
   5  -9   4     1348.36     1290.86    143.22 o 
   6  -9   4     1379.71     1205.80    156.19 o 
  -7  -8   4      141.01      274.53     90.51 o 
  -6  -8   4       75.31      208.57     65.05 o 
  -5  -8   4     1096.25     1076.36     72.49 o 
  -4  -8   4     4709.86     4796.27    132.74 o 
  -3  -8   4      984.59     1093.52     63.76 o 
  -2  -8   4      469.62      562.00     47.64 o 
  -1  -8   4      614.24      663.95     46.94 o 
   0  -8   4      120.33      218.47     32.75 o 
   1  -8   4      766.64      875.73     57.49 o 
   2  -8   4      174.38      212.32     43.97 o 
   3  -8   4      231.50      231.07     47.50 o 
   4  -8   4       97.21      127.53     48.85 o 
   5  -8   4     1615.67     1559.03    154.17 o 
   6  -8   4     1832.04     1906.12    186.26 o 
   7  -8   4     2572.59     2435.06    217.91 o 
  -8  -7   4     1203.71     1275.73    188.77 o 
  -7  -7   4      748.49      914.41    100.47 o 
  -6  -7   4     2724.02     2974.04    114.39 o 
  -5  -7   4     7621.61     7700.58    301.83 o 
  -4  -7   4     8023.91     7979.66    319.94 o 
  -3  -7   4     6515.79     6535.71    140.71 o 
  -2  -7   4     8329.11     8057.31    152.49 o 
  -1  -7   4    11379.50    11388.53    258.26 o 
   0  -7   4    10785.17    11201.04    547.79 o 
   1  -7   4     5125.09     4973.06    110.01 o 
   2  -7   4     2176.14     2152.38     80.38 o 
   3  -7   4       19.26      124.47     40.32 o 
   4  -7   4     2123.03     2015.30    116.89 o 
   5  -7   4      318.00      298.15    104.88 o 
   6  -7   4     1005.67      978.41    129.08 o 
   7  -7   4     3054.30     3057.80    229.12 o 
  -8  -6   4      171.37      276.92    182.56 o 
  -7  -6   4      431.57      488.53     85.85 o 
  -6  -6   4     1250.42     1385.56    148.52 o 
  -5  -6   4      837.14      788.70     60.62 o 
  -4  -6   4     2505.31     2404.22     94.14 o 
  -3  -6   4      765.61      803.87     53.47 o 
  -2  -6   4      530.97      532.09     43.47 o 
  -1  -6   4       41.34       92.55     24.12 o 
   0  -6   4      212.90      247.47     33.96 o 
   1  -6   4      545.10      680.87     44.00 o 
   2  -6   4      957.41      939.94     84.45 o 
   3  -6   4      128.19      164.49     36.52 o 
   4  -6   4       24.28       90.41     39.17 o 
   5  -6   4      106.06      139.42     60.77 o 
   6  -6   4      109.71       72.70     88.99 o 
   7  -6   4      466.37      529.18    133.66 o 
   8  -6   4      468.43      563.35    139.81 o 
  -8  -5   4      223.10      172.20    221.55 o 
  -7  -5   4      114.94      128.08     73.82 o 
  -6  -5   4      787.42      897.94     81.98 o 
  -5  -5   4      256.28      283.79     56.53 o 
  -4  -5   4     2789.13     2533.84     86.29 o 
  -3  -5   4     8362.31     7704.70    182.59 o 
  -2  -5   4    18436.68    18505.26    294.74 o 
  -1  -5   4    18693.93    18086.84    830.87 o 
   0  -5   4    28642.19    28057.81   1125.94 o 
   1  -5   4    28428.32    28357.18    512.25 o 
   2  -5   4    23731.23    23254.95    231.00 o 
   3  -5   4    13429.07    12725.96    304.70 o 
   4  -5   4     1408.90     1406.32     57.25 o 
   5  -5   4      876.78      907.78     70.42 o 
   6  -5   4      125.14      173.70     98.65 o 
   7  -5   4      347.89      382.21    122.44 o 
   8  -5   4      556.75      625.95    149.90 o 
  -8  -4   4      683.94      775.99    114.68 o 
  -7  -4   4       15.10      112.53     64.26 o 
  -6  -4   4      354.06      419.99    119.83 o 
  -5  -4   4       55.08      168.00     82.59 o 
  -4  -4   4      896.35      838.88     52.35 o 
  -3  -4   4     2175.01     1990.43     69.85 o 
  -2  -4   4     5544.53     5449.03     65.20 o 
  -1  -4   4     1073.03     1036.46     32.36 o 
   0  -4   4     2272.70     2342.14     47.37 o 
   1  -4   4     9389.07     9986.19    551.27 o 
   2  -4   4     1130.03     1084.50     47.61 o 
   3  -4   4     1249.99     1393.01     55.10 o 
   4  -4   4       29.18       63.46     32.08 o 
   5  -4   4      488.24      544.49     51.72 o 
   6  -4   4       54.64      -42.94     98.07 o 
   7  -4   4       64.86      149.57    114.00 o 
   8  -4   4       13.13      112.58    118.07 o 
  -8  -3   4      356.29      417.56     93.95 o 
  -7  -3   4     1075.29     1241.98     96.61 o 
  -6  -3   4      452.02      365.70     63.51 o 
  -5  -3   4     3267.24     3289.90    161.98 o 
  -4  -3   4      977.35     1121.87     53.70 o 
  -3  -3   4      131.06      265.33     31.37 o 
  -2  -3   4     5606.00     5713.49    205.05 o 
  -1  -3   4     1002.10      887.48     29.33 o 
   0  -3   4    11635.37    12349.44    241.51 o 
   1  -3   4     8271.08     8506.48    145.77 o 
   2  -3   4    32152.02    30777.81    242.56 o 
   3  -3   4    17416.51    16800.57    361.41 o 
   4  -3   4    12947.11    12693.06    136.31 o 
   5  -3   4     5999.38     5949.04    235.46 o 
   6  -3   4     7694.50     7623.99    184.32 o 
   7  -3   4     1566.75     1632.20    165.94 o 
   8  -3   4      649.57      629.16    136.96 o 
   9  -3   4        5.86      235.35    157.78 o 
  -8  -2   4     2781.25     2914.99    172.66 o 
  -7  -2   4     1712.17     1872.57    213.05 o 
  -6  -2   4     1729.81     1609.77     92.14 o 
  -5  -2   4     2077.82     2107.09    100.06 o 
  -4  -2   4       23.67      123.32     29.93 o 
  -3  -2   4        0.19      113.16     29.34 o 
  -2  -2   4     3457.96     3335.93     56.53 o 
  -1  -2   4      727.50      614.49     31.73 o 
   0  -2   4     3541.04     3678.81     52.99 o 
   1  -2   4     7724.56     7816.52    178.59 o 
   2  -2   4     9793.06     9937.87    123.17 o 
   3  -2   4     2826.96     2725.29     60.39 o 
   4  -2   4     8870.95     9558.10    166.28 o 
   5  -2   4      730.28      852.71     63.68 o 
   6  -2   4     1061.22     1020.32     72.37 o 
   7  -2   4     1057.70     1134.90    143.65 o 
   8  -2   4       62.27       -2.38    117.04 o 
   9  -2   4       38.46      366.60    139.66 o 
  -8  -1   4      527.30      665.56     80.83 o 
  -7  -1   4     1102.93     1038.39     85.28 o 
  -6  -1   4     1768.16     1635.64     98.37 o 
  -5  -1   4     2718.85     2570.00    107.47 o 
  -4  -1   4     3071.02     3200.00     97.90 o 
  -3  -1   4      540.93      501.46     40.67 o 
  -2  -1   4     9386.08    10286.80    108.77 o 
  -1  -1   4       51.39      136.74     15.87 o 
   0  -1   4     1041.60      975.12     32.68 o 
   1  -1   4       32.64      104.19     20.58 o 
   2  -1   4     6380.38     6363.62     85.95 o 
   3  -1   4    13440.00    13316.65    114.72 o 
   4  -1   4     4095.15     3884.84    127.02 o 
   5  -1   4    10322.63    10470.96    622.63 o 
   6  -1   4     8153.90     7920.35    575.51 o 
   7  -1   4     7810.96     7911.77    303.29 o 
   8  -1   4     2764.82     2651.16    202.74 o 
   9  -1   4      996.78     1126.15    172.18 o 
  -8   0   4     2375.03     2467.42    135.02 o 
  -7   0   4     3739.89     3786.59    151.61 o 
  -6   0   4     6747.72     6631.36    188.13 o 
  -5   0   4    11746.67    11741.59    277.70 o 
  -4   0   4     7419.32     6954.11    134.78 o 
  -3   0   4     8716.31     8449.21    149.53 o 
  -2   0   4     1309.35     1306.95     80.57 o 
  -1   0   4      792.50      842.33     31.43 o 
   0   0   4      728.36      711.18     24.39 o 
   1   0   4      349.55      398.60     19.41 o 
   2   0   4     5284.19     5181.73    135.35 o 
   3   0   4     3066.80     2999.83     73.87 o 
   4   0   4    14070.64    14793.43    157.96 o 
   5   0   4     6545.46     6221.53    110.84 o 
   6   0   4     1837.32     1693.82     66.16 o 
   7   0   4     2963.50     3115.32    172.25 o 
   8   0   4      998.90     1091.04    148.88 o 
   9   0   4      642.10      762.91    151.27 o 
  -8   1   4      451.32      383.53     81.03 o 
  -7   1   4      781.54      694.92    103.76 o 
  -6   1   4      391.79      438.49     53.54 o 
  -5   1   4     1467.81     1406.18    124.32 o 
  -4   1   4     4983.58     5174.48    232.00 o 
  -3   1   4     2578.37     2543.93     84.56 o 
  -2   1   4     3193.40     3543.63     54.14 o 
  -1   1   4      404.67      450.39     20.82 o 
   0   1   4       17.26       88.87     35.11 o 
   1   1   4        6.59       86.41     17.35 o 
   2   1   4     5575.59     6075.86    196.71 o 
   3   1   4      584.04      655.13     38.78 o 
   4   1   4     4525.02     4680.63    105.51 o 
   5   1   4     2067.76     1999.86     79.07 o 
   6   1   4     4559.64     4259.56    137.02 o 
   7   1   4     2826.05     2809.19     90.04 o 
   8   1   4     1789.96     2037.49    182.47 o 
  -8   2   4      526.81      690.97     88.81 o 
  -7   2   4     1746.04     1506.87    104.60 o 
  -6   2   4     5927.23     6054.52    286.23 o 
  -5   2   4    14679.53    14182.57    287.80 o 
  -4   2   4     9207.42     8738.71    176.87 o 
  -3   2   4    27601.37    26012.84    286.59 o 
  -2   2   4    34904.61    35401.29    312.63 o 
  -1   2   4    15290.85    14807.88    315.93 o 
   0   2   4     4500.83     4554.26     52.92 o 
   1   2   4    24159.62    24785.36    172.07 o 
   2   2   4     3080.14     3120.54     74.46 o 
   3   2   4      497.52      627.93     39.74 o 
   4   2   4     5951.77     6270.78    137.72 o 
   5   2   4     5038.81     4966.02    123.21 o 
   6   2   4     4439.15     4629.13    131.32 o 
   7   2   4     2843.29     2947.18    114.63 o 
   8   2   4     2413.23     2189.96    144.72 o 
  -8   3   4      318.05      403.49     90.10 o 
  -7   3   4      917.44     1032.66     93.02 o 
  -6   3   4      953.92      824.91     77.80 o 
  -5   3   4     1040.38     1108.95     76.57 o 
  -4   3   4      650.24      618.98     55.30 o 
  -3   3   4     4648.58     4880.64    123.55 o 
  -2   3   4     1356.16     1753.75     69.87 o 
  -1   3   4      807.16      997.08     27.61 o 
   0   3   4      270.57      287.28     42.86 o 
   1   3   4    22044.05    22849.43    217.31 o 
   2   3   4      181.30      178.05     16.36 o 
   3   3   4       89.45      184.77     31.41 o 
   4   3   4      241.49      260.31     38.01 o 
   5   3   4      479.72      462.82     92.22 o 
   6   3   4       54.60      139.50     45.70 o 
   7   3   4      105.04      159.37     55.63 o 
   8   3   4      440.41      603.30     72.75 o 
  -7   4   4        0.42       77.23    101.73 o 
  -6   4   4       51.83      215.18     78.37 o 
  -5   4   4      330.97      363.30     60.35 o 
  -4   4   4     5488.20     5167.95    141.93 o 
  -3   4   4    16601.40    15349.16    245.19 o 
  -2   4   4    24760.78    23218.31    265.05 o 
  -1   4   4    28055.69    27574.73    395.60 o 
   0   4   4     5327.46     5024.71    118.10 o 
   1   4   4    34987.66    35727.63    220.12 o 
   2   4   4    33685.61    33726.79   1174.99 o 
   3   4   4    24841.12    25848.79    335.60 o 
   4   4   4     9314.08     9067.71    286.96 o 
   5   4   4      799.99      903.77     40.35 o 
   6   4   4      220.53      299.21     39.04 o 
   7   4   4      367.70      562.83     64.67 o 
   8   4   4      636.78      736.63    105.18 o 
   9   4   4     1340.57     1376.59    140.34 o 
  -8   5   4      161.52      401.60    165.47 o 
  -7   5   4      102.34      120.76    124.37 o 
  -6   5   4      232.65      320.66     69.23 o 
  -5   5   4      649.61      643.11     66.89 o 
  -4   5   4     4416.63     4400.77    138.46 o 
  -3   5   4     4509.55     4614.67    128.84 o 
  -2   5   4     9765.17     9685.83    174.01 o 
  -1   5   4     5683.27     5476.54    187.17 o 
   0   5   4     2796.13     2705.24    124.78 o 
   1   5   4     4085.05     4277.03     66.99 o 
   2   5   4      476.93      504.19     26.01 o 
   3   5   4      173.95      193.46     25.88 o 
   4   5   4       46.58      168.78     27.68 o 
   5   5   4      294.71      373.76     53.07 o 
   6   5   4       18.75       53.21     36.40 o 
   7   5   4       18.71      117.27     85.34 o 
   8   5   4        2.89      106.90     69.82 o 
   9   5   4      301.25      196.43    113.32 o 
  -8   6   4      883.73      806.31    167.42 o 
  -7   6   4      511.39      609.12    153.52 o 
  -6   6   4     1227.83     1177.34     93.12 o 
  -5   6   4     1672.39     1473.37     93.92 o 
  -4   6   4       23.99      161.28     58.05 o 
  -3   6   4      823.48      799.21     61.47 o 
  -2   6   4      659.98      657.94     93.76 o 
  -1   6   4    12939.30    13293.47    464.56 o 
   0   6   4    22328.67    22728.10    476.57 o 
   1   6   4    24129.29    24047.38    723.75 o 
   2   6   4    28149.65    27183.43    497.57 o 
   3   6   4    15107.46    15432.52    376.36 o 
   4   6   4    11070.79    11287.63    336.89 o 
   5   6   4     7101.83     7083.64    133.54 o 
   6   6   4     2642.09     2623.00    102.96 o 
   7   6   4     2297.22     2318.69    157.41 o 
   8   6   4       38.48      168.84    107.49 o 
   9   6   4        0.73       86.26    112.90 o 
  -7   7   4     2807.04     3145.16    248.57 o 
  -6   7   4     1987.39     1980.95    182.30 o 
  -5   7   4      857.13      961.36    124.19 o 
  -4   7   4      526.43      610.49    158.06 o 
  -3   7   4      199.99      282.52     51.44 o 
  -2   7   4     1734.37     1835.84    105.10 o 
  -1   7   4     9323.39     9778.46    159.17 o 
   0   7   4     4508.17     4427.71    131.78 o 
   1   7   4     5445.93     5396.04     81.56 o 
   2   7   4     9295.03     9263.79    395.02 o 
   3   7   4     7267.58     7206.80    300.86 o 
   4   7   4     4501.20     4820.53    192.74 o 
   5   7   4     1046.67     1057.73     52.32 o 
   6   7   4     1532.52     1392.27    125.72 o 
   7   7   4        9.06      190.76     90.86 o 
   8   7   4       13.58      135.32    109.12 o 
   9   7   4        6.37      299.93    136.50 o 
  -7   8   4      850.26     1106.40    185.06 o 
  -6   8   4      228.60      408.55    137.14 o 
  -5   8   4     1356.01     1332.18     93.22 o 
  -4   8   4     1184.38     1160.39     84.38 o 
  -3   8   4       31.54      128.60     65.22 o 
  -2   8   4      529.29      585.35     58.75 o 
  -1   8   4       62.54      121.59     32.96 o 
   0   8   4      183.14      262.75     30.39 o 
   1   8   4     1120.69     1234.76     44.40 o 
   2   8   4     2146.75     2395.15    112.91 o 
   3   8   4     4678.14     4665.53    137.47 o 
   4   8   4     4426.63     4865.29    301.47 o 
   5   8   4     7505.97     7543.53    273.62 o 
   6   8   4     3510.24     3335.21    188.24 o 
   7   8   4     2004.55     2037.49    164.01 o 
   8   8   4     1431.50     1472.18    156.61 o 
   9   8   4      688.04      946.43    141.66 o 
  -7   9   4     3350.01     3444.33    269.34 o 
  -6   9   4     4460.29     4171.40    269.34 o 
  -5   9   4     4744.35     4480.96    262.74 o 
  -4   9   4     3469.07     3532.10    136.20 o 
  -3   9   4     2994.96     3043.01    122.24 o 
  -2   9   4      414.55      430.55     59.89 o 
  -1   9   4       37.64      133.00     32.17 o 
   0   9   4      201.88      340.42     34.32 o 
   1   9   4       48.44      146.01     28.06 o 
   2   9   4      170.16      263.44     48.00 o 
   3   9   4     3701.65     3829.72    168.57 o 
   4   9   4     4341.74     4313.32    203.90 o 
   5   9   4     4265.00     4001.30    207.52 o 
   6   9   4     1605.42     1449.25    141.20 o 
   7   9   4      955.44      989.75    127.61 o 
   8   9   4      381.92      400.44    112.78 o 
  -6  10   4     1010.72     1148.04    179.22 o 
  -5  10   4      833.90      829.42    140.09 o 
  -4  10   4      934.32      797.46    128.63 o 
  -3  10   4     2328.74     1955.04    120.57 o 
  -2  10   4      980.38     1046.62     91.35 o 
  -1  10   4      570.07      622.37     42.50 o 
   0  10   4       26.16       98.97     33.86 o 
   1  10   4      203.20      238.26     31.20 o 
   2  10   4     1071.93     1184.14     60.30 o 
   3  10   4      264.19      350.24     58.10 o 
   4  10   4      209.64      298.05     80.21 o 
   5  10   4      571.30      578.84    106.35 o 
   6  10   4     2060.37     1845.95    162.19 o 
   7  10   4     1372.57     1407.32    140.65 o 
   8  10   4     1180.93     1185.32    157.18 o 
  -6  11   4     3341.51     3234.83    264.88 o 
  -5  11   4     4018.45     4096.90    261.59 o 
  -4  11   4    10207.64    10057.22    382.41 o 
  -3  11   4    11562.25    11714.99    395.68 o 
  -2  11   4     5952.82     5795.77    275.27 o 
  -1  11   4     8958.60     8831.12    145.25 o 
   0  11   4     5926.20     6362.99    129.28 o 
   1  11   4     1912.31     2053.77     67.68 o 
   2  11   4      542.39      645.90     79.30 o 
   3  11   4       69.80       69.45     53.89 o 
   4  11   4     1990.21     1918.81    152.63 o 
   5  11   4     1237.49     1193.23    134.02 o 
   6  11   4     1586.02     1218.90    129.67 o 
   7  11   4      688.70      683.61    131.29 o 
   8  11   4     1152.26     1251.60    161.86 o 
  -5  12   4      762.71      847.17    168.03 o 
  -4  12   4     1037.91      858.10    154.46 o 
  -3  12   4     1198.86     1143.77    140.54 o 
  -2  12   4      896.01      852.77     80.60 o 
  -1  12   4      750.99      754.39     59.32 o 
   0  12   4      508.80      598.03     48.74 o 
   1  12   4      885.19     1004.01     52.50 o 
   2  12   4       29.91       55.95     53.34 o 
   3  12   4       57.96      141.04    118.05 o 
   4  12   4       33.39      175.38     89.31 o 
   5  12   4      217.10      345.82     96.05 o 
   6  12   4      148.54       89.82     94.24 o 
   7  12   4      222.76      167.65    108.79 o 
  -5  13   4      514.18      650.49    170.34 o 
  -4  13   4      961.72      765.10    155.11 o 
  -3  13   4     5495.33     5744.72    291.59 o 
  -2  13   4     4913.90     4814.25    254.34 o 
  -1  13   4    10286.46    10434.59    250.30 o 
   0  13   4    10618.61    10156.96    322.94 o 
   1  13   4     4572.46     4737.79    185.93 o 
   2  13   4     3487.46     3043.72    197.39 o 
   3  13   4     2704.32     2815.56    130.32 o 
   4  13   4      822.33      781.42    118.18 o 
   5  13   4      141.09      210.49     94.65 o 
   6  13   4        1.83      112.75    100.46 o 
   7  13   4      181.26      318.54    126.89 o 
  -4  14   4     1544.74     1654.42    189.72 o 
  -3  14   4     1256.66     1337.35    180.11 o 
  -2  14   4      908.27      758.85    150.69 o 
  -1  14   4      978.89     1105.60     95.55 o 
   0  14   4      978.74     1040.82    107.76 o 
   1  14   4      445.72      368.22     74.92 o 
   2  14   4      239.83      262.50     88.91 o 
   3  14   4       80.59       91.82     72.03 o 
   4  14   4      112.04       52.07     89.31 o 
   5  14   4       15.17       65.90     95.16 o 
   6  14   4       72.21       23.60    104.75 o 
  -3  15   4       74.04      142.71    151.57 o 
  -2  15   4      563.62      725.36    151.88 o 
  -1  15   4     1883.20     1920.46    125.35 o 
   1  15   4     2525.78     2546.97    135.74 o 
   2  15   4     3691.12     3968.35    284.09 o 
   3  15   4     3324.79     3354.77    165.99 o 
   4  15   4     1866.52     1942.87    171.10 o 
   5  15   4     1664.47     1728.26    177.03 o 
   6  15   4      817.32      800.82    153.99 o 
  -3  16   4      223.40      461.00    175.71 o 
  -2  16   4      302.49      553.70    168.67 o 
   1  16   4     2026.67     2363.20    195.99 o 
   2  16   4      503.32      602.18     91.44 o 
   3  16   4      575.15      668.75    106.20 o 
   4  16   4      448.30      591.40    136.33 o 
   5  16   4      758.72      644.53    129.41 o 
   1  17   4      399.36      644.05    143.26 o 
   2  17   4      902.05      691.83    138.23 o 
   3  17   4     1242.43     1301.34    124.06 o 
   4  17   4      906.26     1122.01    163.30 o 
  -1 -15   5      238.70      405.93    156.87 o 
   0 -15   5     1106.60     1251.38    129.94 o 
   1 -15   5      707.81      948.95    172.69 o 
  -3 -14   5      716.47      806.50    126.50 o 
  -2 -14   5      543.19      607.24    105.97 o 
  -1 -14   5        3.83      206.98    149.06 o 
   0 -14   5      324.67      327.81     90.79 o 
   1 -14   5     1183.42     1390.49    235.26 o 
   2 -14   5     1670.60     1964.69    140.28 o 
  -4 -13   5       12.73       97.07    101.64 o 
  -3 -13   5       10.35      160.58    182.86 o 
  -2 -13   5        2.17       77.47     84.85 o 
  -1 -13   5       36.01      152.16     81.17 o 
   0 -13   5      373.45      454.86    139.79 o 
   1 -13   5      708.33      731.10    134.85 o 
   2 -13   5      453.13      492.57    132.41 o 
   3 -13   5     1460.32     1697.37    120.69 o 
   4 -13   5     1057.63     1062.66    170.11 o 
  -5 -12   5     2680.79     2674.57    121.76 o 
  -4 -12   5     2144.22     1953.83    120.03 o 
  -3 -12   5     3831.07     4029.08    178.61 o 
  -2 -12   5     3578.83     3264.55    157.73 o 
  -1 -12   5     3635.70     3728.41    162.64 o 
   0 -12   5     1887.96     1851.01    224.61 o 
   1 -12   5     2240.21     2268.95    235.96 o 
   2 -12   5       81.45      161.97     74.90 o 
   3 -12   5      136.02      325.84     82.61 o 
   4 -12   5      309.21      590.33     98.72 o 
   5 -12   5     1585.19     1580.08    195.54 o 
  -6 -11   5     2028.05     2117.00    229.51 o 
  -5 -11   5     1404.98     1433.80    141.35 o 
  -4 -11   5     1404.74     1351.13     88.87 o 
  -3 -11   5     1403.27     1439.13     86.06 o 
  -2 -11   5      403.43      455.84     79.97 o 
  -1 -11   5      976.76      867.22    121.72 o 
   0 -11   5       27.36       20.29    176.18 o 
   1 -11   5       81.66      244.23     71.47 o 
   2 -11   5      515.56      720.81    106.62 o 
   3 -11   5     1583.69     1667.51     89.96 o 
   4 -11   5      884.88     1006.90     81.18 o 
   5 -11   5      910.70      901.01    121.13 o 
  -6 -10   5      105.21      170.77    117.76 o 
  -5 -10   5     1546.44     1757.91    105.48 o 
  -4 -10   5     2840.55     2851.62    146.17 o 
  -3 -10   5     3174.63     3373.03    114.89 o 
  -2 -10   5     5936.51     6030.36    146.68 o 
  -1 -10   5     6938.44     6840.15    204.34 o 
   0 -10   5     5009.98     4821.52    170.69 o 
   1 -10   5     4571.95     4099.19    288.04 o 
   2 -10   5     2290.42     2534.35    118.52 o 
   3 -10   5     1848.36     1800.79     90.83 o 
   4 -10   5     1001.94     1117.58     94.07 o 
   5 -10   5      278.89      364.73     87.14 o 
   6 -10   5       70.94       94.26    129.76 o 
  -7  -9   5       68.74      471.70    153.57 o 
  -6  -9   5      207.73      399.90     73.09 o 
  -5  -9   5     1738.09     1785.46     94.44 o 
  -4  -9   5     1327.75     1417.97    121.83 o 
  -3  -9   5     4093.86     4041.19    226.97 o 
  -2  -9   5     3200.39     3177.07    104.61 o 
  -1  -9   5     9590.81     9965.34    262.42 o 
   0  -9   5     4629.22     4549.28    159.42 o 
   1  -9   5     2527.56     2527.96     93.43 o 
   2  -9   5     1524.91     1486.06    107.65 o 
   3  -9   5       46.20       -7.88     62.04 o 
   4  -9   5        4.11       89.52     51.37 o 
   5  -9   5       39.36      105.22     71.69 o 
   6  -9   5      788.12      982.78    157.07 o 
  -7  -8   5       46.87       77.02     87.75 o 
  -6  -8   5        4.48      257.44     69.19 o 
  -5  -8   5      508.22      531.71     61.86 o 
  -4  -8   5       78.29      137.29     76.94 o 
  -3  -8   5     1409.87     1451.99    109.94 o 
  -2  -8   5     1160.02     1249.26     65.84 o 
  -1  -8   5     5459.44     5085.06    136.91 o 
   0  -8   5     7821.32     7749.94    337.31 o 
   1  -8   5    10232.92     9826.84    315.61 o 
   2  -8   5     6650.06     6723.89    165.17 o 
   3  -8   5     3909.82     4079.62    129.44 o 
   4  -8   5     6251.62     5949.23    253.77 o 
   5  -8   5     2328.44     2316.38    100.93 o 
   6  -8   5     1260.47     1283.18    160.30 o 
   7  -8   5      218.63      587.99    135.43 o 
  -7  -7   5      913.47      942.40    104.44 o 
  -6  -7   5      616.06      528.64     77.57 o 
  -5  -7   5      712.48      827.56     67.33 o 
  -4  -7   5       25.07      112.24     48.32 o 
  -3  -7   5     4839.19     4715.38    123.27 o 
  -2  -7   5     1630.45     1678.83     72.03 o 
  -1  -7   5     6028.61     5924.48    331.89 o 
   0  -7   5     7274.60     6965.27     89.19 o 
   1  -7   5     2280.09     2302.96     80.55 o 
   2  -7   5     5181.55     5171.82    103.81 o 
   3  -7   5     5904.06     5938.60    188.40 o 
   4  -7   5     6304.90     5957.36    168.19 o 
   5  -7   5     1479.05     1466.90     81.12 o 
   6  -7   5      196.20       63.34     95.88 o 
   7  -7   5      260.28      382.76    131.35 o 
  -7  -6   5      224.97      406.02     89.27 o 
  -6  -6   5      158.13      159.95    100.97 o 
  -5  -6   5       73.58      156.76     71.43 o 
  -4  -6   5      317.07      403.71     55.56 o 
  -3  -6   5      145.06      139.61     39.11 o 
  -2  -6   5     1165.38     1018.37     56.08 o 
  -1  -6   5     3631.08     3719.03    222.95 o 
   0  -6   5     5333.31     5195.33    118.72 o 
   1  -6   5     2858.08     2744.45    143.51 o 
   2  -6   5     1929.41     2005.60     74.05 o 
   3  -6   5     6306.28     6100.15    265.29 o 
   4  -6   5     3517.32     3505.47     91.24 o 
   5  -6   5     1922.37     1771.23    161.81 o 
   6  -6   5     2060.84     1800.79    167.63 o 
   7  -6   5     1251.76     1300.62    165.84 o 
   8  -6   5      924.02      953.93    158.73 o 
  -8  -5   5     2013.33     2134.41    203.73 o 
  -7  -5   5     3398.54     3759.03    162.76 o 
  -6  -5   5     5726.62     5539.34    234.97 o 
  -5  -5   5     6575.83     6083.38    144.17 o 
  -4  -5   5     6504.93     6689.76    183.25 o 
  -3  -5   5     1362.38     1355.53     93.17 o 
  -2  -5   5     1018.78      947.45     51.63 o 
  -1  -5   5      309.48      402.54     27.25 o 
   0  -5   5     1895.56     2010.99     49.59 o 
   1  -5   5     6489.69     6393.82    135.38 o 
   2  -5   5     7248.75     7235.98    187.07 o 
   3  -5   5     9778.73     9210.14    277.59 o 
   4  -5   5     6937.39     6783.55    314.09 o 
   5  -5   5     5875.55     5511.75    169.03 o 
   6  -5   5     3703.42     3538.12    217.41 o 
   7  -5   5     1132.09     1524.33    168.52 o 
   8  -5   5      700.53      782.56    158.57 o 
  -8  -4   5      545.29      525.36     94.70 o 
  -7  -4   5     1052.28      988.83    135.47 o 
  -6  -4   5     2458.73     2174.70    183.05 o 
  -5  -4   5      321.82      475.92    141.08 o 
  -4  -4   5      446.45      516.40     48.57 o 
  -3  -4   5       71.35      112.06     42.33 o 
  -2  -4   5        1.19      136.93     30.71 o 
  -1  -4   5     3825.83     4194.48    103.14 o 
   0  -4   5      665.47      702.01     35.05 o 
   1  -4   5     1231.40     1303.27     77.70 o 
   2  -4   5     1631.38     1620.66     76.29 o 
   3  -4   5     4853.44     4762.05    128.27 o 
   4  -4   5     4029.98     3773.91     99.49 o 
   5  -4   5      660.01      744.39     83.40 o 
   6  -4   5     1818.03     2041.35    105.28 o 
   7  -4   5     1918.27     2088.42    181.64 o 
   8  -4   5     1182.90     1195.99    157.66 o 
  -8  -3   5      635.66      858.18    194.81 o 
  -7  -3   5     1657.08     1550.16    107.91 o 
  -6  -3   5     4123.91     3888.94    158.16 o 
  -5  -3   5     4111.60     3991.89    142.30 o 
  -4  -3   5    11447.80    11291.17    174.18 o 
  -3  -3   5    11588.77    11284.97    458.81 o 
  -2  -3   5    14094.95    13963.29    172.01 o 
  -1  -3   5    22742.47    23923.97    321.43 o 
   0  -3   5    31441.28    32700.62    726.71 o 
   1  -3   5     2331.45     2277.67     53.01 o 
   2  -3   5       28.71      115.98     33.81 o 
   3  -3   5      106.93      128.96     30.18 o 
   4  -3   5     2354.96     2305.79     75.34 o 
   5  -3   5     2663.94     2563.00    166.15 o 
   6  -3   5     5116.32     5307.08    403.92 o 
   7  -3   5     2998.72     3032.91    213.95 o 
   8  -3   5     2593.33     2535.77    214.12 o 
   9  -3   5     1993.72     2130.29    218.90 o 
  -8  -2   5     1337.97     1351.16    158.88 o 
  -7  -2   5     1861.16     1645.46    105.89 o 
  -6  -2   5     3654.60     3734.92    146.74 o 
  -5  -2   5     5359.74     5062.03    324.97 o 
  -4  -2   5     4910.29     4738.73    202.45 o 
  -3  -2   5     6345.86     6278.25    156.19 o 
  -2  -2   5     1272.28     1257.42     60.94 o 
  -1  -2   5     2010.71     2285.68     66.32 o 
   0  -2   5     1294.31     1588.13     41.34 o 
   1  -2   5     2297.10     2307.94     58.74 o 
   2  -2   5     2165.60     2139.20    101.44 o 
   3  -2   5     2268.30     2148.49     63.85 o 
   4  -2   5     4561.80     4528.09    207.70 o 
   5  -2   5     4030.69     3786.97    122.21 o 
   6  -2   5     5393.65     4698.63    249.72 o 
   7  -2   5     1304.34     1303.11    152.70 o 
   8  -2   5     2683.62     2641.10    214.94 o 
   9  -2   5      599.43      930.36    166.56 o 
  -8  -1   5       69.97       81.45     76.49 o 
  -7  -1   5      209.37      256.34     66.66 o 
  -6  -1   5      965.96      900.13    114.64 o 
  -5  -1   5     3272.83     3100.84    121.44 o 
  -4  -1   5     1651.33     1662.38    119.42 o 
  -3  -1   5    12427.98    12381.76    319.83 o 
  -2  -1   5    27648.08    26855.12    510.18 o 
  -1  -1   5    20622.63    19677.80    185.53 o 
   0  -1   5    24949.85    24555.65    212.20 o 
   1  -1   5     2980.91     2961.42     47.86 o 
   2  -1   5     1224.46     1177.69     30.38 o 
   3  -1   5     6344.67     6683.06    170.38 o 
   4  -1   5     2336.19     2451.59     62.24 o 
   5  -1   5      362.79      467.80     38.30 o 
   6  -1   5      197.06      207.88     52.78 o 
   7  -1   5     1057.54     1219.34    112.20 o 
   8  -1   5     2539.19     2631.38    207.69 o 
   9  -1   5      627.28      713.59    160.38 o 
  -8   0   5      227.58      286.86     80.90 o 
  -7   0   5      398.93      515.15    215.65 o 
  -6   0   5      892.22      753.91    145.00 o 
  -5   0   5     3245.93     3247.58    131.46 o 
  -4   0   5     5170.51     4900.46    118.05 o 
  -3   0   5    12021.29    11803.99    262.54 o 
  -2   0   5    13221.96    12704.22    341.67 o 
  -1   0   5     4349.20     4114.44     80.97 o 
   0   0   5    10911.79    11181.70    117.79 o 
   1   0   5     1480.94     1501.20     59.23 o 
   2   0   5      283.11      335.93     19.78 o 
   3   0   5       57.84      115.06     19.26 o 
   4   0   5      203.04      227.85     55.32 o 
   5   0   5      644.39      697.20     42.50 o 
   6   0   5     2765.36     2913.97     84.06 o 
   7   0   5     1749.26     1999.29    116.70 o 
   8   0   5      778.67      885.35    142.84 o 
   9   0   5     2300.54     2630.72    221.37 o 
  -8   1   5       44.62      228.63     84.48 o 
  -7   1   5       60.78      128.21     64.00 o 
  -6   1   5       29.53      106.61     56.92 o 
  -5   1   5      862.24      872.77     56.47 o 
  -4   1   5     1459.61     1511.22     62.58 o 
  -3   1   5     3742.72     3654.93    208.67 o 
  -2   1   5     8298.49     8382.69    317.28 o 
  -1   1   5     8324.43     7957.02     83.77 o 
   0   1   5     5346.92     5643.97     67.00 o 
   1   1   5     5852.63     5814.80     93.88 o 
   2   1   5     8390.98     8350.05    141.20 o 
   3   1   5    16498.40    16633.16    617.73 o 
   4   1   5     2941.96     2968.36    145.83 o 
   5   1   5     1489.04     1447.61     67.76 o 
   6   1   5      375.33      524.77     69.00 o 
   7   1   5      898.02      961.30     77.27 o 
   8   1   5       34.33      133.12    121.01 o 
  -8   2   5     1524.74     1387.17    240.93 o 
  -7   2   5      749.91      807.66     83.04 o 
  -6   2   5      464.18      528.39     93.18 o 
  -5   2   5      641.54      654.53    108.52 o 
  -4   2   5       16.08      101.55     44.41 o 
  -3   2   5     1115.01     1058.47     61.04 o 
  -2   2   5     8201.75     8654.34    189.09 o 
  -1   2   5    19444.53    18896.12    147.46 o 
   0   2   5     3309.97     3205.64     92.74 o 
   1   2   5     5679.05     5615.26     62.43 o 
   2   2   5    10028.83     9450.97    235.59 o 
   3   2   5     6394.59     6459.77    120.41 o 
   4   2   5     8524.97     8511.01    151.18 o 
   5   2   5      898.86      852.22     56.03 o 
   6   2   5       39.00      166.19     37.48 o 
   7   2   5      221.44      321.31     85.97 o 
   8   2   5      782.34      958.76    127.23 o 
  -8   3   5      307.08      460.95    168.06 o 
  -7   3   5       90.92      103.22    100.16 o 
  -6   3   5     2132.43     1850.88    107.09 o 
  -5   3   5      523.68      601.66     63.78 o 
  -4   3   5      667.53      710.69     83.11 o 
  -3   3   5      601.79      653.74     54.25 o 
  -2   3   5      740.20      703.97    132.32 o 
  -1   3   5      984.44      973.12     32.46 o 
   0   3   5     3184.86     3039.54     81.79 o 
   1   3   5     6995.47     7266.96    201.76 o 
   2   3   5    15619.57    15472.44    263.24 o 
   3   3   5    13118.83    13371.80    215.52 o 
   4   3   5     4128.81     4328.39    108.92 o 
   5   3   5     3528.24     3350.99    118.51 o 
   6   3   5     2601.84     2615.61     99.24 o 
   7   3   5     1260.87     1281.65     82.38 o 
   8   3   5      662.04      713.99    112.93 o 
  -8   4   5     3695.49     3875.92    235.46 o 
  -7   4   5     3575.64     3346.02    250.46 o 
  -6   4   5     6198.95     5826.85    338.73 o 
  -5   4   5     3306.17     3368.87    131.00 o 
  -4   4   5     7256.18     7319.74    339.06 o 
  -3   4   5     4626.82     4343.37    203.24 o 
  -2   4   5     2168.71     2218.67     84.33 o 
  -1   4   5     1187.53     1298.33     60.73 o 
   0   4   5     2352.99     2367.51    123.38 o 
   1   4   5    13480.63    13032.09    178.32 o 
   2   4   5    12260.78    12232.29    172.68 o 
   3   4   5    20752.49    21266.59    166.87 o 
   4   4   5     7197.18     7524.08    176.81 o 
   5   4   5     8227.76     7480.59    364.07 o 
   6   4   5     2718.70     2902.90     84.10 o 
   7   4   5     2149.26     1966.95     95.63 o 
   8   4   5      471.66      415.61    105.25 o 
  -7   5   5     1452.93     1364.03    169.63 o 
  -6   5   5      961.25      956.48     85.32 o 
  -5   5   5      586.17      622.34     80.93 o 
  -4   5   5       14.96      170.10     78.78 o 
  -3   5   5     1058.71     1236.40     72.66 o 
  -2   5   5     1134.40     1090.00     64.36 o 
  -1   5   5     5165.72     5035.84    122.78 o 
   0   5   5     8796.86     8253.69    399.80 o 
   1   5   5     8446.60     8743.91    168.54 o 
   2   5   5     6695.25     6795.87    239.83 o 
   3   5   5     2776.64     2728.16    138.15 o 
   4   5   5      118.68      207.04     28.77 o 
   5   5   5     3460.92     3177.69     79.77 o 
   6   5   5     2804.83     2698.72    116.54 o 
   7   5   5      740.14      696.37    101.06 o 
   8   5   5     1354.65     1681.95    147.03 o 
   9   5   5      755.19      951.31    143.02 o 
  -7   6   5     2197.46     2285.17    272.80 o 
  -6   6   5     3279.06     2941.33    136.79 o 
  -5   6   5     5015.44     4726.70    159.28 o 
  -4   6   5     7884.52     8141.06    315.57 o 
  -3   6   5     9610.96     9508.30    199.63 o 
  -2   6   5    18353.09    16847.28    251.87 o 
  -1   6   5     4433.54     4242.37    118.14 o 
   0   6   5     3983.06     4007.98    111.35 o 
   1   6   5       94.68      113.48     23.51 o 
   2   6   5      117.46      208.19     24.71 o 
   3   6   5       17.46      136.90     28.69 o 
   4   6   5    12841.47    13316.96    228.40 o 
   5   6   5     3612.99     3606.63    126.60 o 
   6   6   5     2198.06     2287.80    154.69 o 
   7   6   5     2143.81     2337.81    158.73 o 
   8   6   5     1742.35     1903.81    160.55 o 
   9   6   5     1224.96     1581.97    164.39 o 
  -7   7   5     1755.98     1866.23    211.64 o 
  -6   7   5     3402.40     3347.13    168.05 o 
  -5   7   5     1882.18     1791.34    175.88 o 
  -4   7   5     5102.13     4779.88    202.25 o 
  -3   7   5     1473.60     1263.30     83.08 o 
  -2   7   5     3984.62     3806.30    124.95 o 
  -1   7   5      557.16      584.53     54.33 o 
   0   7   5     3609.69     3915.27    114.71 o 
   1   7   5     8203.48     8847.29    354.00 o 
   2   7   5     1864.01     1920.87     53.46 o 
   3   7   5     2311.41     2463.83    173.80 o 
   4   7   5     2902.10     2841.49    157.24 o 
   5   7   5     3258.94     3190.74    149.59 o 
   6   7   5     6378.06     6474.27    258.46 o 
   7   7   5     2535.21     2593.63    173.07 o 
   8   7   5     1181.54     1148.33    136.98 o 
   9   7   5      845.61      896.49    148.13 o 
  -7   8   5      405.70      618.60    170.22 o 
  -6   8   5      428.09      457.16    129.56 o 
  -5   8   5     1140.60     1231.49    129.09 o 
  -4   8   5     1735.60     1707.23     98.59 o 
  -3   8   5     6531.39     6266.96    173.07 o 
  -2   8   5     8887.18     8328.06    634.11 o 
  -1   8   5     7621.42     8080.70    170.80 o 
   0   8   5     9830.76     9597.08    210.20 o 
   1   8   5     8058.78     8037.60    246.42 o 
   2   8   5     6272.62     6450.95    105.84 o 
   3   8   5     1762.02     1970.10     60.48 o 
   4   8   5       44.73      161.19     44.29 o 
   5   8   5      161.69      121.30     68.79 o 
   6   8   5       28.90      -71.93     71.93 o 
   7   8   5      755.19      623.15    114.06 o 
   8   8   5      817.31      925.50    132.71 o 
   9   8   5      888.37      925.47    152.91 o 
  -6   9   5      928.75     1051.96    173.70 o 
  -5   9   5     1567.29     1592.94    104.10 o 
  -4   9   5     7058.39     7045.91    388.84 o 
  -3   9   5     4913.21     4583.42    153.08 o 
  -2   9   5     4462.59     4735.14    149.07 o 
  -1   9   5     5723.55     5862.37    116.41 o 
   0   9   5     2119.31     2188.72     61.65 o 
   1   9   5      214.48      266.35     30.19 o 
   2   9   5     2714.28     2748.47    153.71 o 
   3   9   5      217.69      306.40     83.21 o 
   4   9   5       66.48      212.87     81.10 o 
   5   9   5     1708.15     1736.83    136.98 o 
   6   9   5     2262.03     2054.96    161.86 o 
   7   9   5     1367.43     1139.35    138.16 o 
   8   9   5      706.36      909.86    127.55 o 
   9   9   5      992.00     1103.91    170.06 o 
  -6  10   5      205.43      344.25    135.69 o 
  -5  10   5      425.29      459.91    123.84 o 
  -4  10   5     2580.74     2678.76    278.98 o 
  -3  10   5      948.96      957.15    112.08 o 
  -2  10   5    11456.59    11388.87    239.74 o 
  -1  10   5     2974.19     3050.49    189.72 o 
   0  10   5     5544.28     5662.38    132.50 o 
   1  10   5     4711.30     4730.12     92.85 o 
   2  10   5     1954.02     2006.25     70.04 o 
   3  10   5     4548.32     4448.49    412.82 o 
   4  10   5     1287.94     1479.89    130.73 o 
   5  10   5      438.84      458.23     87.10 o 
   6  10   5      554.47      574.62    112.58 o 
   7  10   5       72.65      267.26    111.39 o 
   8  10   5        0.98       67.03    127.62 o 
  -5  11   5       44.80      149.68    135.04 o 
  -4  11   5      592.52      624.43    127.55 o 
  -3  11   5      999.64     1103.25     91.21 o 
  -2  11   5     3043.55     3239.16    134.46 o 
  -1  11   5     4561.07     4740.13    155.88 o 
   0  11   5     9357.84     9325.43    314.26 o 
   1  11   5     6796.18     6803.58    117.19 o 
   2  11   5     3259.71     3120.91     98.00 o 
   3  11   5     4105.43     3930.91    204.39 o 
   4  11   5      397.10      473.30     95.80 o 
   5  11   5      565.98      453.95     93.33 o 
   6  11   5        0.46      116.11     95.90 o 
   7  11   5      172.86      142.85    100.12 o 
   8  11   5      265.28      165.34    136.25 o 
  -5  12   5      198.39      337.39    136.38 o 
  -4  12   5      251.78      314.93    130.40 o 
  -3  12   5      691.71      539.49    129.31 o 
  -2  12   5      689.64      646.55     75.49 o 
  -1  12   5     2530.68     2772.69    125.02 o 
   0  12   5     2127.78     2086.85    105.78 o 
   1  12   5     2205.74     2328.61     94.83 o 
   2  12   5     2626.52     2580.55    139.27 o 
   3  12   5     2047.97     1699.75    135.00 o 
   4  12   5     3372.42     3282.13    200.27 o 
   5  12   5     1793.17     1631.90    153.10 o 
   6  12   5      638.30      605.74    112.45 o 
   7  12   5      722.68      821.08    129.90 o 
  -4  13   5     1670.07     1955.57    194.01 o 
  -3  13   5      862.44      995.47    159.84 o 
  -2  13   5      156.62      160.24    106.10 o 
  -1  13   5      169.20      512.48     78.17 o 
   0  13   5      854.23      911.21     58.48 o 
   1  13   5     4732.81     4936.07    180.90 o 
   2  13   5     5558.99     5594.33    200.19 o 
   3  13   5     2755.16     2319.35    168.79 o 
   4  13   5     3693.69     3828.06    216.09 o 
   5  13   5     1690.07     1704.86    157.74 o 
   6  13   5      900.30      933.92    142.25 o 
   7  13   5      285.57      405.70    127.33 o 
  -4  14   5       90.52      496.90    163.35 o 
  -3  14   5        1.95       58.73    142.41 o 
  -2  14   5      499.75      671.64    146.55 o 
  -1  14   5     1006.02     1077.34    101.73 o 
   0  14   5     2777.41     2793.40    129.61 o 
   1  14   5     2046.03     2005.82    165.99 o 
   2  14   5      135.33      158.56     64.36 o 
   3  14   5      741.95      553.06    111.03 o 
   4  14   5     1858.02     1736.50    162.36 o 
   5  14   5     1735.84     1669.91    165.00 o 
   6  14   5      431.93      428.60    116.34 o 
  -3  15   5     4580.02     4698.53    299.50 o 
  -2  15   5     2008.78     1778.37    204.56 o 
  -1  15   5     1572.73     1958.20    188.90 o 
   0  15   5      189.04      535.89     86.89 o 
   1  15   5       25.31      205.01     78.80 o 
   2  15   5       74.97      303.55     80.09 o 
   3  15   5      493.96      619.57    121.20 o 
   4  15   5     1110.44     1103.22    127.61 o 
   5  15   5     1090.15      975.74    137.78 o 
   6  15   5     1126.62     1282.24    157.63 o 
  -2  16   5      820.61      961.84    190.27 o 
  -1  16   5       25.90      662.48    157.58 o 
   1  16   5      101.02      327.94     89.77 o 
   2  16   5      649.31      680.77     94.55 o 
   3  16   5      603.74      405.03    131.11 o 
   4  16   5      723.19      824.70    139.73 o 
   5  16   5      812.03      817.39    148.71 o 
   2  17   5      365.61      694.73    105.80 o 
   3  17   5      380.78      646.11    144.62 o 
   4  17   5      158.91      371.58    144.13 o 
   2  18   5      187.84      401.78    142.33 o 
  -2 -14   6     1986.42     2152.71    211.64 o 
  -1 -14   6     1148.04     1397.03    123.85 o 
   0 -14   6     1171.80     1209.52    113.74 o 
   1 -14   6      511.16      566.65     99.88 o 
   2 -14   6        5.59      508.21    158.30 o 
  -4 -13   6     1988.92     2312.26    213.79 o 
  -3 -13   6     1146.06     1270.20    122.73 o 
  -2 -13   6     1375.20     1563.88    180.02 o 
  -1 -13   6     1387.10     1292.58    120.81 o 
   0 -13   6      772.86      731.47     98.35 o 
   1 -13   6     1093.52     1241.45    169.28 o 
   2 -13   6      286.63      229.02     89.23 o 
   3 -13   6      735.59      798.54    150.95 o 
  -5 -12   6        4.69      300.44     82.22 o 
  -4 -12   6       84.39       97.73     89.91 o 
  -3 -12   6      327.85      424.23     86.56 o 
  -2 -12   6     1533.69     1625.02    119.05 o 
  -1 -12   6     3114.01     3029.73    215.93 o 
   0 -12   6     2477.04     2611.65    140.38 o 
   1 -12   6     5353.39     5130.75    197.11 o 
   2 -12   6     3223.19     3225.95    217.17 o 
   3 -12   6     2501.94     2588.60    156.34 o 
   4 -12   6      359.27      591.94    185.93 o 
  -5 -11   6      787.74      994.35     87.03 o 
  -4 -11   6     2112.94     2020.05    103.14 o 
  -3 -11   6     1250.96     1201.92    100.70 o 
  -2 -11   6     1517.99     1454.66    109.22 o 
  -1 -11   6     3376.19     3061.99    149.77 o 
   0 -11   6     3099.15     3020.33    356.37 o 
   1 -11   6     4203.97     4282.94    175.64 o 
   2 -11   6     1895.27     1971.80    123.75 o 
   3 -11   6     1012.84     1117.59     83.70 o 
   4 -11   6      469.01      539.91     72.76 o 
   5 -11   6      639.40      763.62    137.40 o 
  -6 -10   6      847.40      970.30     95.26 o 
  -5 -10   6      609.42      681.82     77.11 o 
  -4 -10   6      454.06      501.41     67.45 o 
  -3 -10   6      118.13      179.44     57.50 o 
  -2 -10   6       10.96      -13.30     69.56 o 
  -1 -10   6      133.97       82.45     62.31 o 
   0 -10   6     1968.78     1688.30    108.45 o 
   1 -10   6     2094.28     2070.04    176.04 o 
   2 -10   6     4091.98     4001.07    152.12 o 
   3 -10   6     3323.28     3239.38    143.00 o 
   4 -10   6     1448.11     1394.69     86.23 o 
   5 -10   6     2827.64     2653.66    146.24 o 
   6 -10   6     1260.67     1197.16    180.38 o 
  -6  -9   6      538.33      556.26     98.78 o 
  -5  -9   6      275.53      419.02     65.71 o 
  -4  -9   6        5.69       98.87     56.40 o 
  -3  -9   6       88.66      159.62     51.80 o 
  -2  -9   6      450.47      556.78    116.37 o 
  -1  -9   6     9991.62     9026.97    233.80 o 
   0  -9   6     9671.77     9932.73    246.09 o 
   1  -9   6     5258.53     5127.82    289.65 o 
   2  -9   6     6136.89     5854.38    146.66 o 
   3  -9   6     6408.48     6217.32    332.84 o 
   4  -9   6     3470.84     3526.45    124.10 o 
   5  -9   6     3574.04     3619.32    165.85 o 
   6  -9   6     1514.04     1487.67    169.05 o 
  -7  -8   6      981.31     1036.83    167.62 o 
  -6  -8   6      878.77      836.74     94.89 o 
  -5  -8   6     1912.11     1808.38     93.88 o 
  -4  -8   6     2399.19     2664.01    106.10 o 
  -3  -8   6     1361.20     1326.74    102.34 o 
  -2  -8   6     1813.13     1823.60     79.72 o 
  -1  -8   6      304.89      416.66     64.53 o 
   0  -8   6     2286.28     2341.88    124.70 o 
   1  -8   6     2865.64     2672.27     92.39 o 
   2  -8   6      854.14      715.60     74.90 o 
   3  -8   6     1507.49     1431.51     81.45 o 
   4  -8   6     1547.31     1378.67     85.85 o 
   5  -8   6     2134.28     1925.30     98.97 o 
   6  -8   6     2005.86     1962.32    194.34 o 
   7  -8   6     1443.47     1613.28    192.90 o 
  -7  -7   6     1581.72     1940.19    133.71 o 
  -6  -7   6     1997.25     1896.15    163.93 o 
  -5  -7   6     1201.61     1334.48     78.07 o 
  -4  -7   6     2258.41     2015.15     89.28 o 
  -3  -7   6     2957.43     2878.80    139.20 o 
  -2  -7   6      492.49      561.03     48.98 o 
  -1  -7   6       46.71      153.50     38.25 o 
   0  -7   6     2178.27     2281.84    104.56 o 
   1  -7   6     1835.00     1906.84    120.34 o 
   2  -7   6     2153.78     2143.87     83.56 o 
   3  -7   6     7931.62     7965.71    162.97 o 
   4  -7   6     5041.44     5501.43    360.97 o 
   5  -7   6     3741.13     3832.70    145.19 o 
   6  -7   6     5682.99     5786.26    292.74 o 
   7  -7   6     4314.64     4688.64    278.40 o 
  -7  -6   6      426.04      576.05    130.90 o 
  -6  -6   6     1513.17     1397.14    103.21 o 
  -5  -6   6     1736.35     1763.64     91.29 o 
  -4  -6   6     7162.40     6828.29    249.03 o 
  -3  -6   6     1233.70     1154.50     64.62 o 
  -2  -6   6      258.58      362.48     41.53 o 
  -1  -6   6     5085.82     5163.34    166.44 o 
   0  -6   6     2039.34     2005.67     54.82 o 
   1  -6   6     4583.80     4748.92    190.50 o 
   2  -6   6       35.70       63.41     40.29 o 
   3  -6   6      351.27      336.62     55.37 o 
   4  -6   6        4.33      181.02     61.04 o 
   5  -6   6     1131.75     1065.43     67.95 o 
   6  -6   6       88.51      114.58     98.07 o 
   7  -6   6     1056.15      922.80    156.38 o 
  -7  -5   6      977.15     1034.17    103.90 o 
  -6  -5   6     2662.45     2398.40    205.79 o 
  -5  -5   6     3010.33     2855.62    102.10 o 
  -4  -5   6     7463.40     7175.89    154.07 o 
  -3  -5   6     6252.01     6065.91    264.20 o 
  -2  -5   6     4931.05     4632.00    110.31 o 
  -1  -5   6     4965.62     4885.82    160.14 o 
   0  -5   6     5983.39     6019.66    169.56 o 
   1  -5   6     2717.93     2812.58     80.28 o 
   2  -5   6      452.22      524.12     44.93 o 
   3  -5   6     1060.60     1123.85     95.63 o 
   4  -5   6     4299.40     4220.29    113.51 o 
   5  -5   6     4006.52     4109.26    116.01 o 
   6  -5   6     2949.14     3117.32    207.28 o 
   7  -5   6     5344.28     5470.11    294.06 o 
   8  -5   6     2828.28     2855.71    240.65 o 
  -7  -4   6      595.23      746.96     85.63 o 
  -6  -4   6      473.88      467.71     84.21 o 
  -5  -4   6     5907.06     5557.25    175.62 o 
  -4  -4   6     4841.77     4753.41    120.37 o 
  -3  -4   6     3547.67     3405.08    173.59 o 
  -2  -4   6     8611.77     8706.49    144.96 o 
  -1  -4   6     5941.65     6132.67    159.31 o 
   0  -4   6     8508.08     8289.73    217.19 o 
   1  -4   6     1673.96     1627.52     53.88 o 
   2  -4   6      741.09      792.62     45.34 o 
   3  -4   6      731.70      705.71     47.88 o 
   4  -4   6      329.81      380.12     59.01 o 
   5  -4   6      386.20      418.22     57.64 o 
   6  -4   6      235.03      345.45     71.15 o 
   7  -4   6      100.54       76.31    116.71 o 
   8  -4   6      782.64      577.04    150.41 o 
  -8  -3   6      660.88      825.82    140.75 o 
  -7  -3   6     1060.50     1148.73    100.06 o 
  -6  -3   6      617.63      516.57    135.22 o 
  -5  -3   6       24.60       70.97     51.53 o 
  -4  -3   6      412.05      360.57     91.92 o 
  -3  -3   6     3808.07     3810.83     99.17 o 
  -2  -3   6     4333.73     4383.96    134.61 o 
  -1  -3   6     8171.75     7867.33    212.93 o 
   0  -3   6    26991.38    27427.30    869.86 o 
   1  -3   6    26627.80    26384.42   1144.82 o 
   2  -3   6    15734.74    16347.15    187.47 o 
   3  -3   6     3464.96     3109.57     83.79 o 
   4  -3   6      288.15      365.20     58.41 o 
   5  -3   6      384.23      401.12     80.42 o 
   6  -3   6       68.84      140.04     72.15 o 
   7  -3   6     1036.88     1026.93    157.94 o 
   8  -3   6     1097.71     1012.84    159.94 o 
  -8  -2   6        3.78      207.94     86.79 o 
  -7  -2   6        8.79      169.07     70.84 o 
  -6  -2   6     1742.77     1666.47    101.25 o 
  -5  -2   6     1361.71     1491.38    160.97 o 
  -4  -2   6    11002.73    10916.71    197.61 o 
  -3  -2   6     6096.67     5714.06     91.99 o 
  -2  -2   6    14075.58    13996.36    242.90 o 
  -1  -2   6    20070.68    20600.18    251.21 o 
   0  -2   6     5188.52     4819.33    127.45 o 
   1  -2   6    21621.15    22431.61    276.49 o 
   2  -2   6     4148.25     4301.09     58.47 o 
   3  -2   6      303.47      299.09     62.98 o 
   4  -2   6     1940.84     2096.62     72.68 o 
   5  -2   6      211.14      203.44    133.29 o 
   6  -2   6      686.56      690.81    112.16 o 
   7  -2   6      135.63      117.16     86.83 o 
   8  -2   6        3.89       87.86    130.58 o 
   9  -2   6      102.23      328.08    153.95 o 
  -8  -1   6      482.34      640.77    186.04 o 
  -7  -1   6     1133.86     1280.93     98.82 o 
  -6  -1   6      825.26     1025.96     83.57 o 
  -5  -1   6     1141.69     1138.06     78.94 o 
  -4  -1   6     3013.69     3074.74     86.35 o 
  -3  -1   6      375.21      478.94     69.89 o 
  -2  -1   6       93.72      174.79     29.40 o 
  -1  -1   6      567.84      736.59     31.00 o 
   0  -1   6     1986.85     2081.14     46.06 o 
   1  -1   6    11405.36    11497.27    301.96 o 
   2  -1   6    10873.27    10908.09    117.19 o 
   3  -1   6    12721.39    12674.78    304.23 o 
   4  -1   6     9314.63     9363.34    236.70 o 
   5  -1   6     3079.69     3068.32    111.01 o 
   6  -1   6     1381.83     1343.69    171.37 o 
   7  -1   6     1934.24     1991.23    340.18 o 
   8  -1   6       22.03      -80.37    107.67 o 
   9  -1   6        1.34      285.16    155.91 o 
  -8   0   6     1881.89     1865.23    180.90 o 
  -7   0   6     1072.61     1149.13    111.01 o 
  -6   0   6      730.12      677.53     72.70 o 
  -5   0   6      161.86      191.10     49.34 o 
  -4   0   6        0.17       42.06     34.67 o 
  -3   0   6      849.56      790.25     38.09 o 
  -2   0   6    12550.15    12766.73    179.60 o 
  -1   0   6    12144.42    13129.76    281.04 o 
   0   0   6     6981.34     6994.56    122.45 o 
   1   0   6    19379.85    19223.50    237.80 o 
   2   0   6    21251.09    21854.49    211.29 o 
   3   0   6    15802.15    15733.85    193.33 o 
   4   0   6     5650.60     5500.83    168.10 o 
   5   0   6    11153.19    11049.65    560.97 o 
   6   0   6     4266.06     4247.34    172.33 o 
   7   0   6     1621.78     1642.61     99.26 o 
   8   0   6       41.70      226.05     97.07 o 
   9   0   6        0.51      418.71    159.33 o 
  -8   1   6      645.38      633.45    100.04 o 
  -7   1   6     1558.53     1388.27    100.79 o 
  -6   1   6     2308.13     2344.96    122.73 o 
  -5   1   6     5281.55     5136.65    128.71 o 
  -4   1   6     3266.73     3096.97     99.80 o 
  -3   1   6     3049.81     3054.85     67.69 o 
  -2   1   6     1034.83      853.77     34.25 o 
  -1   1   6     2558.72     2444.31     49.88 o 
   0   1   6      467.14      422.86     32.75 o 
   1   1   6       54.76      200.18     18.91 o 
   2   1   6     2784.43     3003.54     78.23 o 
   3   1   6     5847.73     5816.97    222.36 o 
   4   1   6      537.81      539.50     41.91 o 
   5   1   6     2905.42     2898.83     80.23 o 
   6   1   6      520.47      446.14     73.47 o 
   7   1   6     2975.23     3069.17    125.72 o 
   8   1   6     2678.99     2489.62    182.96 o 
   9   1   6      146.95      202.40    164.39 o 
  -8   2   6     2024.46     1956.53    174.14 o 
  -7   2   6     3428.26     3278.78    151.75 o 
  -6   2   6     3246.37     2954.08    137.10 o 
  -5   2   6     7102.99     6922.51    304.54 o 
  -4   2   6     4332.68     4135.77    123.32 o 
  -3   2   6     1038.50      979.51     66.56 o 
  -2   2   6       17.49       93.59     21.20 o 
  -1   2   6      777.41      705.80     28.19 o 
   0   2   6      445.77      610.83     25.63 o 
   1   2   6     4018.90     4222.49     59.55 o 
   2   2   6    15986.07    15830.20    277.29 o 
   3   2   6    21356.99    22660.24   1344.45 o 
   4   2   6    10518.20    10515.12    173.56 o 
   5   2   6     6048.86     6390.85    210.57 o 
   6   2   6     5214.05     5067.22    139.78 o 
   7   2   6     3279.54     3523.45    135.49 o 
   8   2   6     1309.74     1349.46    162.97 o 
  -8   3   6      697.89      867.18    150.28 o 
  -7   3   6     1580.73     1474.00    107.25 o 
  -6   3   6     1741.20     1732.42    110.52 o 
  -5   3   6     6595.21     6220.79    177.18 o 
  -4   3   6     8724.32     9104.92    197.54 o 
  -3   3   6     5527.50     5330.83    140.85 o 
  -2   3   6     6763.35     6977.93    119.10 o 
  -1   3   6     1090.91     1087.39     33.50 o 
   0   3   6     1232.70     1259.88     33.76 o 
   1   3   6     4002.27     4088.17     71.18 o 
   2   3   6       80.57      209.14     76.29 o 
   3   3   6      274.01      405.09     40.02 o 
   4   3   6       20.56       61.30     40.84 o 
   5   3   6      396.20      444.34     50.26 o 
   6   3   6      621.96      601.98     59.65 o 
   7   3   6     1165.35     1198.27     80.84 o 
   8   3   6     1382.99     1267.53    129.09 o 
  -8   4   6      441.61      405.45    135.56 o 
  -7   4   6      967.69     1076.32     83.05 o 
  -6   4   6     3732.62     3607.91    215.19 o 
  -5   4   6     5975.82     6075.58    177.23 o 
  -4   4   6     3724.06     3530.01    127.48 o 
  -3   4   6     6603.76     6553.48    160.64 o 
  -2   4   6     5342.66     4834.92    129.53 o 
  -1   4   6    22264.91    22617.64    675.76 o 
   0   4   6    10095.23     9791.65    266.70 o 
   1   4   6     3335.96     3277.69     52.22 o 
   2   4   6     4704.24     5060.58    114.84 o 
   3   4   6     5970.79     6236.42    102.72 o 
   4   4   6     9435.94     9900.43    449.50 o 
   5   4   6     5382.73     5516.69    139.31 o 
   6   4   6     3203.06     3207.04    111.94 o 
   7   4   6     5232.69     5099.28    151.36 o 
   8   4   6     2611.44     2990.22    186.92 o 
  -7   5   6     1983.49     1957.91    148.68 o 
  -6   5   6     3017.68     2769.43    132.70 o 
  -5   5   6     2123.06     2265.60    110.64 o 
  -4   5   6     3419.32     3103.72    211.81 o 
  -3   5   6     6038.36     5997.45    157.17 o 
  -2   5   6     4200.93     4085.46    122.93 o 
  -1   5   6     2533.03     2410.28     88.93 o 
   0   5   6     1183.66     1015.26     57.69 o 
   1   5   6     7175.66     7500.56    327.85 o 
   2   5   6     7210.31     7305.10    282.85 o 
   3   5   6     1925.66     2042.87     50.18 o 
   4   5   6     9467.43    10253.09    183.95 o 
   5   5   6      234.20      275.38     67.75 o 
   6   5   6        4.69      231.71     54.68 o 
   7   5   6      304.28      585.36    198.10 o 
   8   5   6      289.81      324.85    104.11 o 
  -7   6   6       94.85      417.93     92.34 o 
  -6   6   6       27.01      211.53     72.21 o 
  -5   6   6       45.59      185.56     75.44 o 
  -4   6   6      756.56      835.08    123.24 o 
  -3   6   6     3750.49     3631.43    127.33 o 
  -2   6   6     7470.34     6816.95    164.74 o 
  -1   6   6     8076.09     7938.30    357.60 o 
   0   6   6    17882.66    17148.29    347.80 o 
   1   6   6     9778.29     9449.48    342.44 o 
   2   6   6    13925.85    13551.62    584.08 o 
   3   6   6     4069.37     4432.70    124.00 o 
   4   6   6      176.63      241.53     45.84 o 
   5   6   6      247.08      358.94    167.08 o 
   6   6   6       12.79       32.74     67.66 o 
   7   6   6      318.87      462.68     99.67 o 
   8   6   6     1326.22     1357.70    136.13 o 
   9   6   6     1521.51     1935.29    175.05 o 
  -7   7   6      271.10      517.65    152.45 o 
  -6   7   6     1003.39     1210.86    102.15 o 
  -5   7   6     1485.77     1512.75    134.77 o 
  -4   7   6     7444.03     6962.68    471.75 o 
  -3   7   6    11223.08    11436.53    521.12 o 
  -2   7   6    11937.06    10698.74    762.92 o 
  -1   7   6     5568.01     5293.84    142.36 o 
   0   7   6     7228.07     6994.90    160.43 o 
   1   7   6     5619.94     5442.78    227.06 o 
   2   7   6     4719.94     4728.72    313.73 o 
   3   7   6     2227.49     2230.27     87.77 o 
   4   7   6       19.03      111.30     44.40 o 
   5   7   6       30.98      146.02     48.20 o 
   6   7   6      559.57      635.08     93.31 o 
   7   7   6        0.55       74.68     95.30 o 
   8   7   6        3.34      142.84    110.84 o 
   9   7   6       82.99      369.93    121.78 o 
  -7   8   6     1051.54     1467.76    185.78 o 
  -6   8   6      934.98     1259.44    103.42 o 
  -5   8   6     2653.90     2600.71    177.52 o 
  -4   8   6     3576.64     3500.68    140.71 o 
  -3   8   6       69.88       64.54     57.88 o 
  -2   8   6      761.35      795.74     92.27 o 
  -1   8   6     2816.35     2960.99    186.75 o 
   0   8   6     2440.28     2645.00    106.81 o 
   1   8   6     1676.18     1692.39     55.74 o 
   2   8   6     5888.73     5860.29    182.41 o 
   3   8   6     3943.72     4094.46    123.56 o 
   4   8   6     3005.94     2915.73    283.68 o 
   5   8   6     1226.28     1249.56    172.54 o 
   6   8   6     2875.20     2708.85    181.81 o 
   7   8   6      255.32      304.56     94.63 o 
   8   8   6       11.62      155.44    119.44 o 
   9   8   6      250.22      589.62    146.73 o 
  -6   9   6      345.82      468.72    150.92 o 
  -5   9   6       30.35      286.76     93.40 o 
  -4   9   6      327.29      398.28     75.44 o 
  -3   9   6     2869.24     2841.35    124.87 o 
  -2   9   6      367.98      430.71     62.54 o 
  -1   9   6     4272.01     4313.69    435.24 o 
   0   9   6     8140.95     7906.61    184.46 o 
   1   9   6    10707.23    10115.73    320.87 o 
   2   9   6    10409.35    10115.89    447.77 o 
   3   9   6     8189.95     8089.28    204.31 o 
   4   9   6     4547.37     4466.10    132.05 o 
   5   9   6     1262.91     1378.90    129.08 o 
   6   9   6      953.66     1015.55    129.48 o 
   7   9   6      407.97      417.07    114.26 o 
   8   9   6      298.49      316.16    115.81 o 
   9   9   6       12.28       73.20    145.61 o 
  -6  10   6     1442.77     1229.51    190.51 o 
  -5  10   6     1221.18     1145.71    156.03 o 
  -4  10   6     1812.12     1806.78    106.96 o 
  -3  10   6     1258.63     1294.33     93.90 o 
  -2  10   6      704.88      621.33     99.00 o 
  -1  10   6      487.71      487.52     65.04 o 
   0  10   6      999.26     1056.50     77.02 o 
   1  10   6      378.17      441.18     51.74 o 
   2  10   6      869.28      907.90     70.46 o 
   3  10   6     1466.96     1466.43     81.14 o 
   4  10   6     1303.75     1345.31    178.97 o 
   5  10   6     1796.41     1756.12    144.56 o 
   6  10   6     1085.84     1045.89    129.48 o 
   7  10   6     1145.91     1182.39    145.61 o 
   8  10   6      272.31      208.12    130.45 o 
  -5  11   6     1845.34     1579.67    197.17 o 
  -4  11   6      950.34     1095.95    102.50 o 
  -3  11   6      939.22     1083.56    165.15 o 
  -2  11   6       72.65      145.88     74.73 o 
  -1  11   6      202.80      347.20     63.90 o 
   0  11   6     3822.98     3783.81    139.81 o 
   1  11   6     2932.73     3110.82    177.36 o 
   2  11   6     3105.97     3004.58    189.39 o 
   3  11   6     6466.38     6140.13    166.60 o 
   4  11   6     6982.54     6387.40    268.35 o 
   5  11   6     2948.65     2698.13    182.47 o 
   6  11   6     2631.90     2323.80    176.37 o 
   7  11   6     1179.34      934.91    138.41 o 
   8  11   6      960.96     1041.99    158.52 o 
  -5  12   6     2020.27     2252.26    222.85 o 
  -4  12   6     1797.12     1919.30    202.25 o 
  -3  12   6     2075.13     1769.59    118.85 o 
  -2  12   6     1404.06     1483.56    103.04 o 
  -1  12   6       13.12      110.47     82.60 o 
   0  12   6     1421.18     1402.06    105.39 o 
   1  12   6      166.02      147.35     59.16 o 
   2  12   6        0.32      169.63    136.65 o 
   3  12   6      172.36      135.33     84.09 o 
   4  12   6      543.53      385.41     99.21 o 
   5  12   6      402.10      355.49     97.98 o 
   6  12   6      661.09      496.80    114.11 o 
   7  12   6      304.04      173.47    101.34 o 
  -4  13   6     2045.15     2167.38    217.74 o 
  -3  13   6     4833.59     5473.90    301.81 o 
  -2  13   6     3562.39     3431.73    150.52 o 
  -1  13   6     1017.49     1066.34     94.95 o 
   0  13   6      388.23      506.09     77.28 o 
   1  13   6        3.99      294.90     85.58 o 
   2  13   6       14.36      441.62    284.17 o 
   3  13   6     1176.08     1174.99    128.55 o 
   4  13   6     1613.47     1716.07    155.93 o 
   5  13   6     2081.91     2038.81    166.81 o 
   6  13   6     2153.75     1896.06    165.00 o 
   7  13   6     1657.62     1493.94    169.91 o 
  -4  14   6      925.73     1039.94    195.14 o 
  -3  14   6     1900.98     1928.04    211.64 o 
  -2  14   6      723.48      552.29    157.12 o 
  -1  14   6      942.36     1092.31     97.39 o 
   0  14   6     1100.74     1121.32     94.92 o 
   1  14   6     1182.72     1377.60     99.01 o 
   2  14   6        9.92      175.30     90.36 o 
   3  14   6        2.25       80.48    100.80 o 
   4  14   6        0.03       26.15    102.36 o 
   5  14   6       62.24      154.76     98.49 o 
   6  14   6       27.80      132.02    103.98 o 
  -3  15   6     1966.51     1838.21    218.40 o 
  -2  15   6     2171.65     2198.20    217.91 o 
  -1  15   6     2008.32     1997.10    192.85 o 
   0  15   6     1974.34     1961.11    120.95 o 
   1  15   6     1289.56     1481.28    147.64 o 
   2  15   6     1972.98     2263.80    180.16 o 
   3  15   6     1334.05     1296.07    137.49 o 
   4  15   6       57.27       51.37     97.33 o 
   5  15   6       74.30       93.36    107.51 o 
   6  15   6      433.73      459.42    124.63 o 
  -2  16   6     2966.87     3259.22    258.46 o 
  -1  16   6     1738.85     1954.91    191.70 o 
   0  16   6     1939.01     1752.82    157.41 o 
   1  16   6     1031.69     1141.31    146.07 o 
   2  16   6      937.42      942.62    151.12 o 
   3  16   6      467.08      489.14    130.32 o 
   4  16   6       31.79      289.43    131.26 o 
   5  16   6       97.19       53.45    113.83 o 
   1  17   6     1003.06     1089.75    158.78 o 
   2  17   6      872.25     1067.76    158.57 o 
   3  17   6      994.98      834.36    156.01 o 
   4  17   6      887.57      615.63    159.79 o 
   2  18   6     1745.07     1783.48    196.64 o 
  -3 -13   7        2.43      148.77    146.81 o 
  -2 -13   7        8.97      122.83     84.44 o 
  -1 -13   7       94.10      218.13     95.67 o 
   0 -13   7      146.24      110.09     82.61 o 
   1 -13   7     1164.11     1185.53    129.83 o 
   2 -13   7      979.02     1015.67    237.11 o 
   3 -13   7       69.19      417.35    145.73 o 
  -4 -12   7      269.54      526.69    100.01 o 
  -3 -12   7      170.00      219.73     94.88 o 
  -2 -12   7      343.27      472.66     94.63 o 
  -1 -12   7      130.29       68.78     74.83 o 
   0 -12   7      544.49      576.42     92.50 o 
   1 -12   7     2199.10     2299.81    142.16 o 
   2 -12   7     1645.42     1644.02    118.55 o 
   3 -12   7     6675.84     7414.27    285.16 o 
   4 -12   7     6808.81     6776.50    229.42 o 
  -5 -11   7      943.99      998.84     90.64 o 
  -4 -11   7      603.19      669.85    103.13 o 
  -3 -11   7      429.11      398.66     89.27 o 
  -2 -11   7      119.89      163.79    135.47 o 
  -1 -11   7        0.27      169.80     76.44 o 
   0 -11   7      238.88      300.80     81.49 o 
   1 -11   7      348.28      443.61     93.28 o 
   2 -11   7       68.95      295.69     77.60 o 
   3 -11   7      129.69      242.64     83.48 o 
   4 -11   7       96.81      211.54     75.05 o 
   5 -11   7      828.18      919.10    147.64 o 
  -5 -10   7      572.97      694.98     82.74 o 
  -4 -10   7     1079.87     1041.93     82.09 o 
  -3 -10   7      957.51      995.16    126.01 o 
  -2 -10   7     2370.02     2436.80    169.94 o 
  -1 -10   7     2385.72     2595.92    298.76 o 
   0 -10   7     1117.90      925.82     90.49 o 
   1 -10   7       85.19      199.60    105.70 o 
   2 -10   7      108.05      201.73     77.38 o 
   3 -10   7      684.27      768.04     72.40 o 
   4 -10   7     2167.52     2206.49    183.16 o 
   5 -10   7     1910.25     2046.01    138.28 o 
  -6  -9   7     2098.11     2295.27    213.70 o 
  -5  -9   7     4920.91     5106.12    158.99 o 
  -4  -9   7     4776.30     4571.79    143.22 o 
  -3  -9   7     2922.58     2714.98    218.58 o 
  -2  -9   7     2960.28     2665.96    131.95 o 
  -1  -9   7     1911.84     1685.03    107.11 o 
   0  -9   7       60.58      144.69     56.93 o 
   1  -9   7      106.56      103.73     64.70 o 
   2  -9   7       46.11      210.52     88.72 o 
   3  -9   7      569.79      651.35     64.24 o 
   4  -9   7      506.45      490.58     66.01 o 
   5  -9   7      750.63      873.26     80.12 o 
   6  -9   7     1217.07     1359.48    167.52 o 
  -6  -8   7        7.99      169.51     91.95 o 
  -5  -8   7      319.79      403.92    108.20 o 
  -4  -8   7      282.15      437.27    106.45 o 
  -3  -8   7     2847.48     2593.36    118.95 o 
  -2  -8   7     3168.03     2894.06    120.07 o 
  -1  -8   7     1836.98     1588.62    150.89 o 
   0  -8   7     6232.14     5885.54    245.85 o 
   1  -8   7      786.45      795.49     62.62 o 
   2  -8   7      778.02      937.57     65.31 o 
   3  -8   7        9.18       63.69     52.99 o 
   4  -8   7       32.55      159.00     53.52 o 
   5  -8   7      174.19      236.78     61.42 o 
   6  -8   7      547.75      554.94    147.06 o 
  -6  -7   7     1503.17     1598.92    117.01 o 
  -5  -7   7     2326.26     2055.83    121.05 o 
  -4  -7   7     5526.25     5120.76    142.55 o 
  -3  -7   7     3383.29     3418.91    173.32 o 
  -2  -7   7     6069.63     5978.92    138.59 o 
  -1  -7   7    10200.62    10597.06    242.49 o 
   0  -7   7    12661.16    11727.73    252.63 o 
   1  -7   7     4314.36     4121.58    111.39 o 
   2  -7   7     7485.04     7707.15    158.64 o 
   3  -7   7     1373.29     1305.42     98.15 o 
   4  -7   7      138.05      212.35     49.95 o 
   5  -7   7      267.13      278.76    106.10 o 
   6  -7   7      391.13      519.27    137.77 o 
   7  -7   7     1023.77      849.64    175.27 o 
  -7  -6   7      174.82      418.56    106.68 o 
  -6  -6   7      111.09      155.71    138.53 o 
  -5  -6   7        2.67      190.99    131.19 o 
  -4  -6   7       15.99      126.13     52.72 o 
  -3  -6   7      191.11      269.46     46.17 o 
  -2  -6   7     3050.04     2803.55    124.66 o 
  -1  -6   7      288.43      350.32     41.70 o 
   0  -6   7     3649.48     3534.87    189.31 o 
   1  -6   7     1846.71     1827.89     72.29 o 
   2  -6   7       61.27      121.25     42.40 o 
   3  -6   7      715.97      671.26    122.43 o 
   4  -6   7     1392.97     1504.46    127.03 o 
   5  -6   7     2449.88     2473.75     99.74 o 
   6  -6   7      414.44      503.99     77.16 o 
   7  -6   7      468.83      539.02    134.42 o 
  -7  -5   7      477.52      586.32    100.57 o 
  -6  -5   7        9.42       44.78     65.73 o 
  -5  -5   7      204.34      245.35     60.84 o 
  -4  -5   7     1839.35     1841.53     83.07 o 
  -3  -5   7     5253.50     5487.27    131.76 o 
  -2  -5   7     3994.52     3957.57    106.46 o 
  -1  -5   7     4856.66     4616.28    196.59 o 
   0  -5   7    18032.47    17863.30    356.51 o 
   1  -5   7    12717.12    11978.89    310.59 o 
   2  -5   7    13006.39    12401.00    184.54 o 
   3  -5   7     6127.67     5271.11    164.47 o 
   4  -5   7     7105.72     7046.99    181.81 o 
   5  -5   7     1828.68     1945.03     86.33 o 
   6  -5   7       76.95      184.62     64.85 o 
   7  -5   7      145.96      263.48    132.56 o 
   8  -5   7        8.31       87.81    148.51 o 
  -7  -4   7     1010.68      759.38    130.49 o 
  -6  -4   7     2562.92     2466.66    128.50 o 
  -5  -4   7       12.49       87.72     62.16 o 
  -4  -4   7      183.02      376.00    141.27 o 
  -3  -4   7      337.59      385.88     47.33 o 
  -2  -4   7      712.17      665.22     48.65 o 
  -1  -4   7       87.58      123.67     27.95 o 
   0  -4   7     2490.53     2501.44     73.17 o 
   1  -4   7      309.55      365.59     27.55 o 
   2  -4   7      263.01      248.07     36.23 o 
   3  -4   7      498.10      439.65     43.19 o 
   4  -4   7     3608.76     3494.09    102.64 o 
   5  -4   7      440.48      517.62     63.79 o 
   6  -4   7     1136.13     1115.88     88.73 o 
   7  -4   7      155.74      141.75     74.16 o 
   8  -4   7        9.37      -52.43    146.50 o 
  -7  -3   7     1506.50     1535.06    110.53 o 
  -6  -3   7     1377.05     1389.81     91.32 o 
  -5  -3   7     2666.63     2379.78    116.10 o 
  -4  -3   7     3851.95     3668.63    106.29 o 
  -3  -3   7     1592.90     1633.56     69.87 o 
  -2  -3   7        0.41      118.05     39.02 o 
  -1  -3   7     2043.23     2178.22     55.33 o 
   0  -3   7     7377.80     7564.76    184.41 o 
   1  -3   7    13165.06    13173.51    126.19 o 
   2  -3   7    14293.13    13938.69    221.34 o 
   3  -3   7    13651.60    12595.43    701.55 o 
   4  -3   7    18055.39    16903.70    271.85 o 
   5  -3   7    12953.16    12505.38    243.44 o 
   6  -3   7     7242.64     6924.41    191.28 o 
   7  -3   7     2734.67     2909.40    190.38 o 
   8  -3   7     1067.15      912.44    158.85 o 
  -7  -2   7     2300.70     2298.31    127.86 o 
  -6  -2   7     3578.64     3497.92    152.07 o 
  -5  -2   7     1957.07     2099.88    110.91 o 
  -4  -2   7      193.49      363.47     45.60 o 
  -3  -2   7      387.12      419.79     69.12 o 
  -2  -2   7       27.45       78.02     27.09 o 
  -1  -2   7      677.84      886.77     37.11 o 
   0  -2   7      168.18      212.47     22.80 o 
   1  -2   7     1778.77     1727.78     43.61 o 
   2  -2   7     3939.86     3942.22    167.13 o 
   3  -2   7     3272.21     3297.44     86.56 o 
   4  -2   7     2052.40     1883.98     71.31 o 
   5  -2   7     1079.20     1111.04     76.28 o 
   6  -2   7     1511.39     1668.72    286.20 o 
   7  -2   7      232.30      396.20     80.26 o 
   8  -2   7      220.67      227.49     81.40 o 
   9  -2   7      237.59      459.70    166.15 o 
  -7  -1   7      387.29      402.15     75.82 o 
  -6  -1   7      938.76      869.60    121.26 o 
  -5  -1   7     3730.98     3608.95    142.03 o 
  -4  -1   7     2857.27     2987.13    120.44 o 
  -3  -1   7     5858.30     5814.91    122.76 o 
  -2  -1   7     2989.49     2960.98     66.13 o 
  -1  -1   7     3074.50     2920.20     61.08 o 
   0  -1   7     2317.76     2302.68     52.41 o 
   1  -1   7      971.48     1126.84     39.32 o 
   2  -1   7     6669.84     6794.29    217.51 o 
   3  -1   7     1572.37     1578.30     58.94 o 
   4  -1   7    11121.76    10993.08    161.29 o 
   5  -1   7     6975.11     6842.66    171.18 o 
   6  -1   7     7297.87     7200.12    419.17 o 
   7  -1   7     5357.78     5135.81    169.68 o 
   8  -1   7     4362.83     4044.81    244.78 o 
   9  -1   7     1709.93     2341.77    234.06 o 
  -7   0   7     3437.61     3098.36    150.59 o 
  -6   0   7     7414.82     6937.88    208.86 o 
  -5   0   7     7509.80     7725.69    204.23 o 
  -4   0   7     8736.01     8188.77    150.46 o 
  -3   0   7     4833.44     4678.21     85.50 o 
  -2   0   7     2873.89     2830.01    135.99 o 
  -1   0   7     2400.91     2569.60     69.24 o 
   0   0   7     1208.03     1344.50     40.19 o 
   1   0   7       24.89      136.90     21.26 o 
   2   0   7     5205.29     5560.92    152.38 o 
   3   0   7     2238.84     2328.08     51.85 o 
   4   0   7     1307.08     1278.12     86.34 o 
   5   0   7     1703.84     1666.89     85.14 o 
   6   0   7     2673.62     2598.78    111.59 o 
   7   0   7     1746.63     1871.66    216.89 o 
   8   0   7      421.82      544.87    120.11 o 
   9   0   7      854.49      926.47    172.64 o 
  -7   1   7        5.62      147.60     88.43 o 
  -6   1   7       63.16      120.19    111.23 o 
  -5   1   7     2308.36     2450.96    116.13 o 
  -4   1   7     2908.48     2741.59    181.85 o 
  -3   1   7     1333.19     1337.24     56.35 o 
  -2   1   7     5155.04     5455.06    154.70 o 
  -1   1   7     1212.08     1141.51     36.98 o 
   0   1   7      863.06      793.80     32.00 o 
   1   1   7     1369.74     1242.96     37.62 o 
   2   1   7      382.46      466.59     40.79 o 
   3   1   7     1201.85     1160.61     38.28 o 
   4   1   7      523.45      616.30    106.03 o 
   5   1   7      343.66      370.45     43.67 o 
   6   1   7      428.98      440.10     59.31 o 
   7   1   7     2802.18     2621.39    185.11 o 
   8   1   7     1767.09     1823.63    112.75 o 
   9   1   7     1991.32     2494.07    227.14 o 
  -7   2   7      839.28      792.21     90.25 o 
  -6   2   7     1466.23     1468.67    107.81 o 
  -5   2   7     6260.18     6117.88    218.77 o 
  -4   2   7    10528.46    10485.74    233.97 o 
  -3   2   7    13103.01    12188.88    463.79 o 
  -2   2   7    18052.90    17718.38    367.16 o 
  -1   2   7    16735.48    16382.29    150.48 o 
   0   2   7    22861.26    22780.55    246.17 o 
   1   2   7    11202.99    11016.21    130.28 o 
   2   2   7      603.97      705.77     47.76 o 
   3   2   7      636.13      708.87     38.62 o 
   4   2   7     1067.03     1137.87     49.78 o 
   5   2   7      320.84      380.39     39.52 o 
   6   2   7     1706.85     1731.70     72.09 o 
   7   2   7     1069.52     1041.42     80.37 o 
   8   2   7      746.78      787.22     85.41 o 
   9   2   7      589.36      691.39    146.82 o 
  -7   3   7       35.71       85.64     78.69 o 
  -6   3   7        0.61       19.65     52.00 o 
  -5   3   7      214.55      276.65     49.49 o 
  -4   3   7      540.30      497.54     49.98 o 
  -3   3   7      346.93      337.92     41.43 o 
  -2   3   7     2683.65     2742.08     54.58 o 
  -1   3   7     3318.97     3455.37     73.40 o 
   0   3   7     8557.38     8704.66    302.56 o 
   1   3   7     6571.62     7076.96    100.09 o 
   2   3   7     5006.04     5259.46     70.29 o 
   3   3   7     1351.59     1388.51    127.04 o 
   4   3   7      453.21      471.70     47.91 o 
   5   3   7      387.60      473.52     80.03 o 
   6   3   7       11.44      111.15     52.25 o 
   7   3   7       17.15       85.48     52.47 o 
   8   3   7      518.85      486.24     75.08 o 
  -7   4   7      217.01      260.02     78.86 o 
  -6   4   7      392.66      491.88     64.34 o 
  -5   4   7        7.11       67.58     59.91 o 
  -4   4   7     5235.59     5108.18    260.52 o 
  -3   4   7     9272.76     8884.16    194.61 o 
  -2   4   7     5708.36     5331.38    146.78 o 
  -1   4   7    21289.58    21046.92    506.43 o 
   0   4   7    21789.03    20643.62    369.27 o 
   1   4   7    26099.18    25803.44    191.93 o 
   2   4   7    19495.83    19203.05    242.24 o 
   3   4   7    23353.98    23312.79    275.49 o 
   4   4   7    15733.05    15310.93    360.57 o 
   5   4   7     1930.78     2015.76    103.27 o 
   6   4   7      230.74      279.49     52.64 o 
   7   4   7      171.05      279.58     71.28 o 
   8   4   7       95.63      341.70    115.96 o 
  -7   5   7      233.08      311.24     78.07 o 
  -6   5   7      174.01      163.37     68.07 o 
  -5   5   7        3.46       93.89     76.17 o 
  -4   5   7      254.35      173.53     55.93 o 
  -3   5   7       51.77      158.81     51.58 o 
  -2   5   7      777.00      777.21     81.44 o 
  -1   5   7     1948.41     2066.01    137.26 o 
   0   5   7       32.35      119.09     33.46 o 
   1   5   7      872.85      943.82     55.75 o 
   2   5   7     5072.57     5272.62    163.68 o 
   3   5   7     6133.80     6078.48    481.47 o 
   4   5   7      314.31      413.59     46.63 o 
   5   5   7      583.43      533.13     51.02 o 
   6   5   7     1325.36     1183.23     79.47 o 
   7   5   7      140.70      113.00     90.26 o 
   8   5   7      144.00      147.74    106.51 o 
  -7   6   7     1241.56     1560.80    172.45 o 
  -6   6   7     2724.51     2812.56    142.89 o 
  -5   6   7     2214.65     2193.41    348.21 o 
  -4   6   7      154.02      301.18     54.08 o 
  -3   6   7        7.27       53.23     46.10 o 
  -2   6   7     1296.50     1389.32    117.72 o 
  -1   6   7      716.69      726.69    133.84 o 
   0   6   7    12749.48    12719.53    535.95 o 
   1   6   7     9643.82     9182.72    178.45 o 
   2   6   7    13880.77    13752.46    219.69 o 
   3   6   7     7015.19     6978.03    155.86 o 
   4   6   7    11551.09    11275.99    225.98 o 
   5   6   7    10337.77    10512.80    207.25 o 
   6   6   7     6278.67     6315.80    186.18 o 
   7   6   7     2532.26     2684.38    118.37 o 
   8   6   7      870.80     1089.97    134.62 o 
  -7   7   7     2463.19     2454.23    149.27 o 
  -6   7   7     1950.08     2086.33    285.32 o 
  -5   7   7     1378.27     1326.88     99.95 o 
  -4   7   7      934.83      872.58     80.35 o 
  -3   7   7      123.18      193.99     59.53 o 
  -2   7   7     1172.92     1133.46     95.72 o 
  -1   7   7      172.29      236.28     46.44 o 
   0   7   7     1426.30     1436.09     89.28 o 
   1   7   7      345.74      390.32     53.94 o 
   2   7   7     5758.43     6032.24    161.37 o 
   3   7   7     1256.12     1201.77     83.01 o 
   4   7   7      375.31      521.91     94.42 o 
   5   7   7       27.65       67.89     49.17 o 
   6   7   7      178.58      445.61    267.35 o 
   7   7   7      635.67      545.79    110.85 o 
   8   7   7      136.55       62.60    116.26 o 
   9   7   7      132.39      -15.86    136.92 o 
  -7   8   7      786.13     1230.42    193.03 o 
  -6   8   7     1280.31     1350.66    110.35 o 
  -5   8   7     2596.18     2518.92    184.61 o 
  -4   8   7     3445.23     3224.45    141.09 o 
  -3   8   7     3791.24     3770.79    142.32 o 
  -2   8   7     4563.66     4301.84    147.68 o 
  -1   8   7     3414.14     3458.19    125.53 o 
   0   8   7     2286.18     2365.41    103.29 o 
   1   8   7      419.58      522.60     57.06 o 
   2   8   7     2142.20     2089.47     91.29 o 
   3   8   7     2831.93     2800.81    135.08 o 
   4   8   7     6443.75     6448.31    271.48 o 
   5   8   7     5169.35     4819.80    219.56 o 
   6   8   7     5969.80     5396.76    246.09 o 
   7   8   7     2732.47     2719.89    184.94 o 
   8   8   7     1583.93     1899.69    175.38 o 
   9   8   7     1371.39     1510.85    175.05 o 
  -6   9   7     2645.58     2860.82    234.39 o 
  -5   9   7     5566.34     5358.20    189.74 o 
  -4   9   7     7542.90     7564.14    217.02 o 
  -3   9   7     4713.02     4520.43    161.37 o 
  -2   9   7     3394.20     3268.91    135.79 o 
  -1   9   7     3751.63     3678.06    301.40 o 
   0   9   7      168.56      178.96     52.53 o 
   1   9   7       39.89       97.68     48.77 o 
   2   9   7      318.27      359.36     52.07 o 
   3   9   7      442.07      494.80     55.73 o 
   4   9   7     1073.31     1269.64    213.70 o 
   5   9   7     2143.74     2182.47    438.04 o 
   6   9   7     1166.94     1003.58    121.76 o 
   7   9   7     1133.97      944.14    129.94 o 
   8   9   7     1230.41     1181.58    153.31 o 
   9   9   7       75.75      175.81    126.31 o 
  -6  10   7      907.71     1088.50    189.24 o 
  -5  10   7      427.03      508.08     87.53 o 
  -4  10   7      448.10      580.30    135.53 o 
  -3  10   7     1820.66     2010.34    117.68 o 
  -2  10   7     1907.51     1726.25    106.53 o 
  -1  10   7     2265.53     1915.99    169.20 o 
   0  10   7     1730.56     1745.55     96.32 o 
   1  10   7     2009.11     1916.77    168.13 o 
   2  10   7      466.14      459.65     63.32 o 
   3  10   7      345.37      566.33    143.18 o 
   4  10   7       22.77      228.40    126.79 o 
   5  10   7      237.19      248.06     76.68 o 
   6  10   7      382.40      298.99     86.82 o 
   7  10   7     1399.99     1260.65    136.30 o 
   8  10   7      495.47      421.71    131.24 o 
  -5  11   7     3015.91     3222.79    244.28 o 
  -4  11   7     8594.23     8503.20    243.92 o 
  -3  11   7     8610.96     8594.53    235.24 o 
  -2  11   7     5037.05     4988.97    349.69 o 
  -1  11   7     5823.86     5498.87    174.27 o 
   0  11   7     2841.41     2519.67    117.55 o 
   1  11   7     3686.03     3586.62    137.06 o 
   2  11   7      631.62      591.82     65.36 o 
   3  11   7      856.39     1034.66    216.79 o 
   4  11   7      115.05      269.04     81.21 o 
   5  11   7      196.47      184.58     79.65 o 
   6  11   7      596.97      640.44    111.95 o 
   7  11   7      393.41      385.72    120.21 o 
   8  11   7      623.11      693.66    150.66 o 
  -5  12   7      309.78      326.40    166.36 o 
  -4  12   7      583.38      570.48    138.44 o 
  -3  12   7     1240.73     1082.27    101.26 o 
  -2  12   7      893.00      834.02     88.80 o 
  -1  12   7     1782.25     1865.36    110.01 o 
   0  12   7      964.46      815.24     82.72 o 
   1  12   7      833.59      628.04    135.92 o 
   2  12   7      543.53      626.40    126.20 o 
   3  12   7      886.07      943.06    246.86 o 
   4  12   7       81.90      107.72     77.13 o 
   5  12   7        8.46       42.84     92.93 o 
   6  12   7        0.88       82.32     89.18 o 
   7  12   7       27.29       -3.29     98.38 o 
   8  12   7      194.32      171.92    121.84 o 
  -4  13   7      868.95     1225.72    176.62 o 
  -3  13   7     1944.43     1939.19    156.92 o 
  -2  13   7     4531.22     4346.69    193.35 o 
  -1  13   7     5993.07     5672.89    240.16 o 
   0  13   7     3463.05     3524.54    146.61 o 
   1  13   7     7472.91     7707.98    212.60 o 
   2  13   7     6451.80     6426.94    188.52 o 
   3  13   7     2773.46     2656.93    182.47 o 
   4  13   7     2842.80     2634.51    185.93 o 
   5  13   7      498.95      487.11    118.32 o 
   6  13   7        3.61      137.68     96.34 o 
   7  13   7       18.63      154.73    106.76 o 
  -3  14   7       90.51      238.46    158.68 o 
  -2  14   7      102.51      319.65     92.58 o 
  -1  14   7      164.68      334.76     83.19 o 
   0  14   7      588.18      644.63     84.55 o 
   1  14   7      807.77      892.12    130.85 o 
   2  14   7      584.24      706.68    110.06 o 
   3  14   7      784.13      591.85    105.00 o 
   4  14   7      215.63       40.72    106.62 o 
   5  14   7       64.63      229.28    107.92 o 
   6  14   7      304.99      345.01    121.15 o 
  -3  15   7       61.91      214.63    147.92 o 
  -2  15   7        6.46      150.97    126.25 o 
  -1  15   7      645.80      832.59    211.08 o 
   0  15   7     1401.58     1368.48    245.02 o 
   1  15   7     3460.25     3419.39    203.07 o 
   2  15   7     5017.56     4880.34    256.81 o 
   3  15   7     2441.18     2707.53    195.00 o 
   4  15   7     2043.23     2059.57    183.13 o 
   5  15   7     2356.10     1987.21    172.58 o 
   6  15   7      525.02      494.69    121.28 o 
  -2  16   7      310.18      413.43    164.32 o 
  -1  16   7      177.99      255.51    146.47 o 
   0  16   7      369.17      606.15     98.30 o 
   1  16   7      173.60      260.29    130.73 o 
   2  16   7      230.95      233.80    130.40 o 
   3  16   7      271.18      247.25    130.81 o 
   4  16   7      451.09      473.38    121.09 o 
   5  16   7      295.14      343.10    137.01 o 
  -1  17   7      137.81      687.94    168.28 o 
   1  17   7      154.80      485.23    143.47 o 
   2  17   7      122.35      481.70    145.86 o 
   3  17   7      602.24      535.49    151.32 o 
   4  17   7     1085.17     1161.59    167.67 o 
   2  18   7       66.06      379.84    161.29 o 
  -1 -13   8      380.07      505.47    154.58 o 
   0 -13   8        6.81      205.74     88.28 o 
   1 -13   8       11.71      151.38     90.10 o 
   2 -13   8      114.59      438.47    154.93 o 
  -3 -12   8     4608.64     4550.25    201.55 o 
  -2 -12   8     4864.04     4902.24    206.11 o 
  -1 -12   8     3190.23     3106.04    254.42 o 
   0 -12   8     2043.32     2164.76    143.89 o 
   1 -12   8     1378.51     1358.29    118.86 o 
   2 -12   8      784.62     1049.31    116.73 o 
   3 -12   8       31.69      213.18     95.17 o 
  -4 -11   8     1464.22     1527.77    129.60 o 
  -3 -11   8      868.06      869.68    102.67 o 
  -2 -11   8      387.46      286.14     85.45 o 
  -1 -11   8      789.52      776.50     90.99 o 
   0 -11   8       44.96      167.66     83.64 o 
   1 -11   8      508.94      530.59    100.14 o 
   2 -11   8      241.24      325.09     89.20 o 
   3 -11   8      177.88      375.25    152.93 o 
   4 -11   8        2.37      165.04     81.40 o 
  -5 -10   8       57.97      292.70    101.62 o 
  -4 -10   8      581.43      630.54    139.79 o 
  -3 -10   8     2758.37     2348.84    142.77 o 
  -2 -10   8     3554.93     3326.63    160.40 o 
  -1 -10   8     6287.00     6114.47    330.24 o 
   0 -10   8     4508.19     4333.49    177.98 o 
   1 -10   8     5261.81     5569.49    201.51 o 
   2 -10   8     6396.87     6544.60    340.46 o 
   3 -10   8     7255.29     7312.87    186.54 o 
   4 -10   8     1967.42     1948.50    109.43 o 
   5 -10   8      675.31      694.76     83.55 o 
  -5  -9   8      334.23      560.01     75.54 o 
  -4  -9   8     1585.32     1399.29     90.53 o 
  -3  -9   8     1360.92     1227.66    106.98 o 
  -2  -9   8     1963.14     1876.33    192.77 o 
  -1  -9   8     3220.83     3148.14    147.39 o 
   0  -9   8     2709.23     2744.52    136.07 o 
   1  -9   8     1922.34     1841.45    119.07 o 
   2  -9   8     1382.07     1390.32    140.99 o 
   3  -9   8      127.57      202.13     58.12 o 
   4  -9   8       10.89       89.82     66.95 o 
   5  -9   8       34.53      204.88     68.68 o 
   6  -9   8       18.08       74.60    147.02 o 
  -6  -8   8      195.54      518.36    142.46 o 
  -5  -8   8       60.77      263.53     95.73 o 
  -4  -8   8      358.19      414.47     62.18 o 
  -3  -8   8      114.90      146.37     52.60 o 
  -2  -8   8      435.82      393.94     71.06 o 
  -1  -8   8     2241.74     2306.04    238.68 o 
   0  -8   8     5047.35     4470.44    281.37 o 
   1  -8   8     4927.26     4566.18    169.24 o 
   2  -8   8     5926.17     5754.34    248.95 o 
   3  -8   8     6693.78     6727.96    369.28 o 
   4  -8   8     4092.28     3945.66    166.30 o 
   5  -8   8     2917.11     2961.57    120.71 o 
   6  -8   8     2187.97     2334.51    218.57 o 
  -6  -7   8     1374.30     1312.52    121.58 o 
  -5  -7   8      634.52      815.31    130.03 o 
  -4  -7   8      232.55      316.26     62.75 o 
  -3  -7   8        1.25      137.24     50.61 o 
  -2  -7   8       75.06      103.18     48.25 o 
  -1  -7   8     1766.39     1792.45    103.63 o 
   0  -7   8     3012.48     2932.38    131.61 o 
   1  -7   8     6972.80     6632.78    169.05 o 
   2  -7   8     2949.67     2948.24    139.76 o 
   3  -7   8     3814.78     3923.55    168.45 o 
   4  -7   8     3250.47     3249.67    145.50 o 
   5  -7   8     1279.63     1210.98    103.55 o 
   6  -7   8      671.61      679.31     94.82 o 
   7  -7   8      134.92      421.43    153.08 o 
  -6  -6   8       76.79      147.54     86.73 o 
  -5  -6   8      224.59      172.38     70.31 o 
  -4  -6   8      270.73      256.82     76.47 o 
  -3  -6   8      714.90      673.14     57.35 o 
  -2  -6   8      322.88      442.36     67.12 o 
  -1  -6   8       12.41       76.12     40.07 o 
   0  -6   8     1055.34     1154.92     84.34 o 
   1  -6   8       52.78      169.28     41.73 o 
   2  -6   8     1052.79     1112.03     63.48 o 
   3  -6   8     3489.52     3532.72    140.55 o 
   4  -6   8     3677.97     3515.71    157.86 o 
   5  -6   8     2864.39     2851.54    158.00 o 
   6  -6   8     3782.96     3848.96    132.83 o 
   7  -6   8     1740.02     1741.78    197.14 o 
  -6  -5   8     3553.08     3697.24    164.98 o 
  -5  -5   8     3109.37     2911.98    138.51 o 
  -4  -5   8     4534.34     4338.36    185.67 o 
  -3  -5   8     8816.40     8546.15    170.63 o 
  -2  -5   8     1272.07     1421.59     87.84 o 
  -1  -5   8       23.61      101.37     37.88 o 
   0  -5   8      244.59      293.95     48.04 o 
   1  -5   8      366.27      454.71     45.99 o 
   2  -5   8     1019.50      977.47     57.44 o 
   3  -5   8       53.82      121.90     41.52 o 
   4  -5   8     2065.00     2005.52     85.14 o 
   5  -5   8     5279.43     5120.90    136.51 o 
   6  -5   8     3969.14     3573.23    148.31 o 
   7  -5   8     2071.90     2270.07    211.48 o 
  -7  -4   8      804.53      814.91    102.10 o 
  -6  -4   8     1634.57     1432.40    103.78 o 
  -5  -4   8      994.63      922.26     83.44 o 
  -4  -4   8     1623.92     1563.63    110.32 o 
  -3  -4   8     1674.58     1608.60     74.60 o 
  -2  -4   8      128.08      208.51     49.40 o 
  -1  -4   8     1130.27     1299.07     53.01 o 
   0  -4   8       23.22       78.21     28.06 o 
   1  -4   8      258.95      345.20     39.54 o 
   2  -4   8      293.63      337.91     52.73 o 
   3  -4   8     1303.37     1306.82    103.96 o 
   4  -4   8     1940.87     1761.31    101.49 o 
   5  -4   8     2315.21     2440.07    157.95 o 
   6  -4   8      788.07      868.77     82.03 o 
   7  -4   8      968.13      998.04     95.00 o 
   8  -4   8     1332.79     1409.03    189.61 o 
  -7  -3   8     1355.36     1218.76    110.75 o 
  -6  -3   8     2436.54     2415.10    218.90 o 
  -5  -3   8     6181.55     5918.87    509.17 o 
  -4  -3   8     7827.88     7612.24    203.09 o 
  -3  -3   8    18723.81    17813.99    404.26 o 
  -2  -3   8    13950.15    13646.98    233.09 o 
  -1  -3   8    10777.42    10457.10    213.24 o 
   0  -3   8     8220.14     8508.92    120.07 o 
   1  -3   8     4760.93     4810.95     99.69 o 
   2  -3   8     1706.88     1628.70     66.92 o 
   3  -3   8       74.16      140.80     38.80 o 
   4  -3   8     1043.54     1061.74     66.93 o 
   5  -3   8     2999.33     2893.06     97.80 o 
   6  -3   8     2533.95     2537.27    119.36 o 
   7  -3   8     1817.84     1839.75    114.23 o 
   8  -3   8     2515.95     2380.45    146.61 o 
  -7  -2   8      359.93      394.65     89.18 o 
  -6  -2   8      533.01      584.26     73.44 o 
  -5  -2   8     1519.19     1425.01     91.99 o 
  -4  -2   8     2151.52     1981.72    119.26 o 
  -3  -2   8     2332.55     2149.83     79.98 o 
  -2  -2   8     1334.52     1299.30     69.78 o 
  -1  -2   8     1829.68     1940.66     67.76 o 
   0  -2   8      544.30      764.02     34.85 o 
   1  -2   8       74.99      168.99     33.65 o 
   2  -2   8       49.14      141.79     33.88 o 
   3  -2   8       18.99      107.16     33.87 o 
   4  -2   8      241.89      346.81     40.62 o 
   5  -2   8      758.52      816.43     56.28 o 
   6  -2   8      753.36      756.24     95.94 o 
   7  -2   8      333.77      474.61     78.32 o 
   8  -2   8      762.36     1029.72    148.71 o 
  -7  -1   8       53.94      244.42     88.37 o 
  -6  -1   8      379.57      407.09     74.01 o 
  -5  -1   8     1673.54     1662.74    100.68 o 
  -4  -1   8      974.52      967.32     77.78 o 
  -3  -1   8     2338.05     2384.71     86.34 o 
  -2  -1   8     6540.07     6209.77    131.88 o 
  -1  -1   8    18835.84    18709.56    430.45 o 
   0  -1   8    10962.12    10445.87    186.85 o 
   1  -1   8    29859.63    29720.48    334.44 o 
   2  -1   8    18516.82    17704.88    230.17 o 
   3  -1   8     7085.04     6670.49    123.34 o 
   4  -1   8     2711.65     2634.84    101.56 o 
   5  -1   8     1639.38     1641.09     92.27 o 
   6  -1   8       38.08       92.57     66.41 o 
   7  -1   8      171.15      181.30     74.19 o 
   8  -1   8     1145.63     1249.29    154.96 o 
   9  -1   8      727.27     1103.43    170.37 o 
  -7   0   8        8.35      193.99     81.86 o 
  -6   0   8      231.28      424.85     74.96 o 
  -5   0   8     2658.37     2564.18    122.57 o 
  -4   0   8     1103.89     1009.68     73.71 o 
  -3   0   8     5568.16     5538.05    180.99 o 
  -2   0   8     3927.59     3950.15    170.83 o 
  -1   0   8     7202.69     6970.73    188.81 o 
   0   0   8     2638.27     2554.58     57.86 o 
   1   0   8     3891.83     3688.25     67.90 o 
   2   0   8      340.81      493.30     35.41 o 
   3   0   8       83.62      135.91     28.44 o 
   4   0   8       15.50       30.61     34.06 o 
   5   0   8       12.76       85.06     43.11 o 
   6   0   8      184.54      288.39     59.29 o 
   7   0   8      417.24      442.61     75.44 o 
   8   0   8      667.71      659.17    102.84 o 
   9   0   8      391.63      151.02    141.63 o 
  -7   1   8       98.92      159.11     80.70 o 
  -6   1   8      482.32      534.23    122.43 o 
  -5   1   8       47.52        3.24     90.24 o 
  -4   1   8      408.82      576.47     50.99 o 
  -3   1   8      140.38      201.36     35.64 o 
  -2   1   8       54.08      137.41     27.58 o 
  -1   1   8     7387.77     7490.90    187.02 o 
   0   1   8    14414.36    14395.40    393.99 o 
   1   1   8     8365.32     7677.67    132.34 o 
   2   1   8    17704.27    18278.70    334.15 o 
   3   1   8     6918.54     6713.32    228.04 o 
   4   1   8     6425.39     5957.47    113.78 o 
   5   1   8     8785.06     8250.03    285.65 o 
   6   1   8     2763.33     2672.57    116.08 o 
   7   1   8     1284.17     1342.86     94.55 o 
   8   1   8      473.70      649.79     88.46 o 
   9   1   8       59.16       14.77    135.21 o 
  -7   2   8     2678.12     2519.50    140.56 o 
  -6   2   8     2832.72     2772.32    137.82 o 
  -5   2   8      563.80      611.38     94.12 o 
  -4   2   8      692.04      710.94     56.67 o 
  -3   2   8       56.85       97.49     33.40 o 
  -2   2   8     2460.77     2508.67     60.94 o 
  -1   2   8    12915.35    13044.93    156.83 o 
   0   2   8     7695.58     7507.32    106.54 o 
   1   2   8     6795.08     6474.26    152.86 o 
   2   2   8     6193.73     6248.54     84.97 o 
   3   2   8     6831.65     6763.18    118.61 o 
   4   2   8     4486.20     4290.85    114.62 o 
   5   2   8     1555.96     1633.43     78.93 o 
   6   2   8      471.70      352.72     58.50 o 
   7   2   8       43.27      113.49     59.52 o 
   8   2   8        2.93       55.60     73.66 o 
   9   2   8      163.44      326.12    136.28 o 
  -7   3   8      475.16      537.72     90.99 o 
  -6   3   8       19.64      111.66    126.76 o 
  -5   3   8     1329.45     1275.41     91.19 o 
  -4   3   8      856.22      864.57     59.68 o 
  -3   3   8       86.07      132.11     35.59 o 
  -2   3   8       43.37      114.28     26.47 o 
  -1   3   8     1667.86     1843.30     48.74 o 
   0   3   8     1382.75     1431.34     42.40 o 
   1   3   8     7468.07     7451.77     95.08 o 
   2   3   8     2676.10     2762.90     52.61 o 
   3   3   8     5157.62     4926.90     99.82 o 
   4   3   8     3507.82     3253.74    143.89 o 
   5   3   8     5357.47     5528.76    118.40 o 
   6   3   8     3318.15     3059.76     93.91 o 
   7   3   8     1117.96     1041.81     80.03 o 
   8   3   8     1181.41     1248.41     94.70 o 
   9   3   8      893.14      836.04    147.10 o 
  -7   4   8     3196.07     3193.06    322.16 o 
  -6   4   8     5601.31     5444.80    156.24 o 
  -5   4   8     3574.19     3676.45    119.76 o 
  -4   4   8     4230.38     4492.84    152.72 o 
  -3   4   8     4533.69     4486.75    141.97 o 
  -2   4   8     1737.54     1590.11     65.04 o 
  -1   4   8      326.49      407.34     29.50 o 
   0   4   8       27.87      127.82     22.62 o 
   1   4   8     2781.40     2830.76     68.91 o 
   2   4   8     1319.36     1269.28    162.46 o 
   3   4   8     7468.77     7327.81    155.17 o 
   4   4   8     4669.17     4470.81    186.84 o 
   5   4   8     2677.31     2673.07    104.14 o 
   6   4   8     5244.39     5124.29    150.42 o 
   7   4   8     2470.59     2322.16    184.12 o 
   8   4   8     1492.48     1476.50    100.54 o 
   9   4   8      109.84      181.89    121.53 o 
  -7   5   8      647.39      737.61    101.08 o 
  -6   5   8      985.63     1036.25    111.98 o 
  -5   5   8     1051.62      945.67     84.81 o 
  -4   5   8     4604.22     4522.73    155.27 o 
  -3   5   8      372.17      326.78     55.20 o 
  -2   5   8       60.51      114.62     44.02 o 
  -1   5   8        3.32      105.62     30.75 o 
   0   5   8        1.76       91.58     22.63 o 
   1   5   8      186.46      262.76     25.88 o 
   2   5   8      227.51      177.29     44.18 o 
   3   5   8     2960.00     2883.55    165.08 o 
   4   5   8     3090.98     3015.88    106.84 o 
   5   5   8     3948.22     3768.20    123.42 o 
   6   5   8     1556.32     1551.53     87.90 o 
   7   5   8     1954.61     2055.43    105.84 o 
   8   5   8     1678.30     1578.55    140.44 o 
   9   5   8     1009.98     1033.05    136.43 o 
  -7   6   8     1164.87     1259.74    245.64 o 
  -6   6   8     3418.07     3509.76    157.71 o 
  -5   6   8     5682.12     5509.84    249.47 o 
  -4   6   8     5583.21     5174.25    170.66 o 
  -3   6   8     7625.96     7990.96    201.95 o 
  -2   6   8    13361.73    12312.41    239.36 o 
  -1   6   8     9270.01     8402.28    121.07 o 
   0   6   8     7774.90     7556.86    171.27 o 
   1   6   8     1303.57     1424.28    112.56 o 
   2   6   8     1041.37     1200.76     70.20 o 
   3   6   8      586.61      700.75     58.96 o 
   4   6   8      807.29      873.40     65.76 o 
   5   6   8     1683.00     1639.53     87.44 o 
   6   6   8     2715.13     2929.60    118.60 o 
   7   6   8     3459.77     3780.53    274.28 o 
   8   6   8     1806.64     2175.12    174.06 o 
  -7   7   8      786.88      885.14    150.82 o 
  -6   7   8      883.76      910.13    114.37 o 
  -5   7   8     2439.59     2433.35    129.89 o 
  -4   7   8      898.94      884.88     80.99 o 
  -3   7   8     2681.57     2499.30    116.92 o 
  -2   7   8     1745.43     1737.60     99.55 o 
  -1   7   8      562.35      683.86     63.40 o 
   0   7   8      824.62      822.32     64.49 o 
   1   7   8     1041.59     1083.91     77.24 o 
   2   7   8      971.77      948.08     70.60 o 
   3   7   8      646.15      816.20     65.78 o 
   4   7   8     2241.29     2209.38    117.03 o 
   5   7   8        9.20      124.15     54.22 o 
   6   7   8      239.30      423.14     61.22 o 
   7   7   8      654.55      596.08    108.89 o 
   8   7   8     1202.52     1088.68    138.84 o 
   9   7   8      317.47      403.38    138.15 o 
  -6   8   8      594.64      836.80    132.36 o 
  -5   8   8      771.02      811.25     90.23 o 
  -4   8   8     1493.61     1507.49    181.99 o 
  -3   8   8     5222.86     5323.70    175.35 o 
  -2   8   8     8399.30     8557.76    734.41 o 
  -1   8   8    12635.49    12166.20    659.00 o 
   0   8   8    19236.44    17644.60    287.04 o 
   1   8   8    12143.03    11734.38    426.09 o 
   2   8   8    10715.12    10733.63    246.67 o 
   3   8   8     2682.31     2680.12    109.03 o 
   4   8   8      444.91      622.82    110.73 o 
   5   8   8      717.87      827.90    131.26 o 
   6   8   8     1194.41     1338.12    168.38 o 
   7   8   8      181.41      284.19     89.16 o 
   8   8   8      197.32      359.80    116.21 o 
   9   8   8      480.23      644.05    147.87 o 
  -6   9   8      352.32      539.14    103.16 o 
  -5   9   8      643.99      537.52     85.42 o 
  -4   9   8     1957.05     1925.81    130.22 o 
  -3   9   8     3279.20     3288.23    142.67 o 
  -2   9   8     5593.81     5521.68    175.42 o 
  -1   9   8     3497.77     3279.15    139.37 o 
   0   9   8     3141.64     3086.04    137.39 o 
   1   9   8     3220.34     3309.47    126.64 o 
   2   9   8       91.34      107.90     71.98 o 
   3   9   8       87.19      183.59     49.62 o 
   4   9   8       21.64       65.75     49.01 o 
   5   9   8      511.08      769.94    322.55 o 
   6   9   8       75.39      165.80     85.17 o 
   7   9   8      197.38      378.95    102.06 o 
   8   9   8      856.02      912.08    133.07 o 
   9   9   8      623.39      750.12    150.29 o 
  -5  10   8        0.06      167.77     88.48 o 
  -4  10   8       44.57      226.73     81.25 o 
  -3  10   8      382.23      490.63    141.76 o 
  -2  10   8      554.39      437.49    118.65 o 
  -1  10   8     2398.60     2349.39    113.82 o 
   0  10   8     2734.65     2486.61    116.82 o 
   1  10   8     4321.81     3825.34    139.49 o 
   2  10   8     6794.16     6985.34    276.59 o 
   3  10   8     9828.07     9142.15    210.72 o 
   4  10   8     5625.12     5791.15    166.34 o 
   5  10   8     2443.57     2219.13    165.16 o 
   6  10   8     1468.69     1480.90    141.10 o 
   7  10   8      441.40      426.54    101.52 o 
   8  10   8      549.85      520.47    133.05 o 
  -5  11   8      205.90      331.64     98.58 o 
  -4  11   8        5.44      124.22    108.90 o 
  -3  11   8      346.75      480.11     80.23 o 
  -2  11   8     4947.41     4460.36    322.16 o 
  -1  11   8     1738.62     1591.65    105.23 o 
   0  11   8     2439.05     2365.89    116.62 o 
   1  11   8     3702.90     3382.76    135.39 o 
   2  11   8     3262.07     3275.37    131.88 o 
   3  11   8     2351.84     2390.65    223.10 o 
   4  11   8     1869.56     1915.13     99.52 o 
   5  11   8     1045.00      993.61    123.10 o 
   6  11   8      598.58      559.62    109.05 o 
   7  11   8      141.38      316.49    113.21 o 
   8  11   8      176.73      469.05    133.18 o 
  -4  12   8      108.61      366.42     95.38 o 
  -3  12   8       13.07       81.39     83.75 o 
  -2  12   8      179.68      280.48     81.71 o 
  -1  12   8      177.63      181.34     71.61 o 
   0  12   8     3097.21     2903.14    188.65 o 
   1  12   8     1685.46     1656.76    102.11 o 
   2  12   8     2320.32     2156.24    114.31 o 
   3  12   8     3018.20     2895.11    122.57 o 
   4  12   8     1331.33     1380.32    140.01 o 
   5  12   8     1316.78     1259.15    140.87 o 
   6  12   8      805.02      715.88    126.76 o 
   7  12   8      930.57      972.41    144.57 o 
   8  12   8      759.17      860.22    153.43 o 
  -4  13   8     1492.62     1606.85    217.66 o 
  -3  13   8      782.32      943.33    181.25 o 
  -2  13   8      790.39      828.81     99.25 o 
  -1  13   8       96.50      249.01     77.81 o 
   0  13   8      291.45      343.50     70.42 o 
   1  13   8     1168.50     1233.77     96.09 o 
   2  13   8     3048.00     2999.68    157.50 o 
   3  13   8     3508.09     3388.94    205.71 o 
   4  13   8     2419.74     1902.82    157.25 o 
   5  13   8     1454.30     1556.94    153.74 o 
   6  13   8      732.26      656.01    126.33 o 
   7  13   8      889.09      718.63    123.13 o 
  -3  14   8      240.97      324.34    155.37 o 
  -2  14   8      245.60      332.96     95.70 o 
  -1  14   8      136.71      306.15     84.67 o 
   0  14   8        3.84       45.75     78.26 o 
   1  14   8      424.14      536.57     84.53 o 
   2  14   8       19.03       -2.90     95.70 o 
   3  14   8      293.70      453.06    112.48 o 
   4  14   8     1217.27     1024.56    124.89 o 
   5  14   8      541.07      577.95    115.35 o 
   6  14   8      954.70      893.17    139.15 o 
  -3  15   8     2041.55     2078.70    237.69 o 
  -2  15   8     3187.61     3104.94    244.94 o 
  -1  15   8     2349.24     2366.47    151.73 o 
   0  15   8     1328.02     1414.30    146.61 o 
   1  15   8     1297.55     1282.58    102.69 o 
   2  15   8       32.02      129.37    102.46 o 
   3  15   8      277.81      324.69    102.90 o 
   4  15   8      445.60      514.95    123.23 o 
   5  15   8      415.52      543.07    132.72 o 
   6  15   8      484.61      528.65    135.99 o 
  -2  16   8      364.22      769.09    176.55 o 
  -1  16   8       68.68      313.51    100.98 o 
   0  16   8        5.20      446.63    141.80 o 
   1  16   8       22.94      301.43    127.50 o 
   2  16   8       70.33      281.40    133.17 o 
   3  16   8       33.01       45.66    132.65 o 
   4  16   8       17.04      114.47    113.79 o 
   5  16   8      139.07      290.01    143.14 o 
  -1  17   8     2839.46     2892.64    244.78 o 
   0  17   8     2598.80     2746.43    213.62 o 
   1  17   8     2382.55     2643.41    207.85 o 
   2  17   8     1532.68     1761.56    181.97 o 
   3  17   8      781.58      822.26    143.02 o 
   4  17   8      130.16      337.76    127.51 o 
  -1 -12   9     1741.47     1925.76    143.30 o 
   0 -12   9     1437.04     1289.65    124.69 o 
   1 -12   9     2520.60     2455.16    154.18 o 
   2 -12   9     2588.91     2597.73    218.16 o 
  -3 -11   9      380.84      515.05     97.89 o 
  -2 -11   9     1423.98     1578.34    124.38 o 
  -1 -11   9      853.41      949.81    102.01 o 
   0 -11   9     1280.97     1383.93    117.39 o 
   1 -11   9     1955.95     1754.64    134.08 o 
   2 -11   9     1295.78     1367.71    121.50 o 
   3 -11   9     2486.00     2530.97    154.32 o 
   4 -11   9      920.84      956.47    174.28 o 
  -4 -10   9     1116.90     1291.63    157.17 o 
  -3 -10   9      214.51      479.30     91.65 o 
  -2 -10   9      421.48      464.05     86.28 o 
  -1 -10   9       77.04      159.61     76.49 o 
   0 -10   9      232.00      281.14     76.94 o 
   1 -10   9     1471.91     1467.89    112.34 o 
   2 -10   9     2202.98     2152.64    141.00 o 
   3 -10   9     2884.54     3010.47    180.90 o 
   4 -10   9     3612.00     3582.01    152.58 o 
   5 -10   9     2985.36     2944.72    135.36 o 
  -5  -9   9      208.15      388.48    133.28 o 
  -4  -9   9      153.03      360.08    101.59 o 
  -3  -9   9      263.63      424.45     90.86 o 
  -2  -9   9      338.76      554.32     91.91 o 
  -1  -9   9      853.77      867.24     88.74 o 
   0  -9   9     1446.64     1397.47    106.92 o 
   1  -9   9     1679.10     1735.84    120.87 o 
   2  -9   9     2658.06     2535.52    137.87 o 
   3  -9   9     2010.72     1957.02    102.49 o 
   4  -9   9     2626.73     2672.34    119.51 o 
   5  -9   9      772.13      753.80     81.27 o 
  -5  -8   9     1273.10     1346.02    115.30 o 
  -4  -8   9     2567.61     2526.60    111.72 o 
  -3  -8   9     2486.43     2162.95    131.35 o 
  -2  -8   9     4559.46     4310.41    173.98 o 
  -1  -8   9     2399.64     2277.10    130.79 o 
   0  -8   9     1536.76     1497.08    105.83 o 
   1  -8   9      555.40      640.92     80.49 o 
   2  -8   9        7.24       38.81     93.92 o 
   3  -8   9       16.67      131.50     57.66 o 
   4  -8   9     1445.79     1547.53     91.25 o 
   5  -8   9     1592.87     1756.96    132.67 o 
   6  -8   9     1980.53     1879.96    158.91 o 
  -6  -7   9     2037.57     2056.28    178.68 o 
  -5  -7   9     1870.78     1859.49    120.65 o 
  -4  -7   9     2217.49     2062.31     98.34 o 
  -3  -7   9     2452.18     2334.63     98.83 o 
  -2  -7   9     1445.79     1320.61    102.42 o 
  -1  -7   9      997.70      819.63    111.08 o 
   0  -7   9      646.09      625.13     79.69 o 
   1  -7   9     3679.67     3617.59    150.09 o 
   2  -7   9     1845.85     2031.47     90.90 o 
   3  -7   9     2025.26     2071.89     95.39 o 
   4  -7   9     2315.21     2292.20    180.79 o 
   5  -7   9     2875.38     3269.55    210.55 o 
   6  -7   9     2763.11     2985.02    172.29 o 
  -6  -6   9      651.07      659.93     97.63 o 
  -5  -6   9      814.78      737.90     93.35 o 
  -4  -6   9     1688.39     1649.12     84.91 o 
  -3  -6   9     2357.17     2476.12    143.52 o 
  -2  -6   9     4631.61     4742.08    218.47 o 
  -1  -6   9     3584.87     3627.58    146.49 o 
   0  -6   9     4567.88     4514.33    379.11 o 
   1  -6   9     5303.77     5323.83    193.07 o 
   2  -6   9     6783.09     7052.75    228.12 o 
   3  -6   9      514.60      593.94     53.34 o 
   4  -6   9        1.91       16.37     51.94 o 
   5  -6   9        7.01       86.61     52.85 o 
   6  -6   9      187.01      354.20     79.48 o 
   7  -6   9      294.08      398.15    151.86 o 
  -6  -5   9      480.87      565.28     86.98 o 
  -5  -5   9      892.38      927.20     95.32 o 
  -4  -5   9     4085.85     4107.11    126.99 o 
  -3  -5   9     2492.33     2574.54    120.95 o 
  -2  -5   9     7138.34     7435.87    155.59 o 
  -1  -5   9     6688.97     6455.99    137.14 o 
   0  -5   9     3629.45     3488.37     99.48 o 
   1  -5   9     3852.05     4062.57    146.87 o 
   2  -5   9      489.50      551.49     52.21 o 
   3  -5   9     1293.19     1462.45    169.60 o 
   4  -5   9       17.61      132.67     57.52 o 
   5  -5   9      434.13      572.75    101.69 o 
   6  -5   9     1025.12     1045.93     95.96 o 
   7  -5   9      989.88     1134.14    103.43 o 
  -6  -4   9      481.86      658.45     86.67 o 
  -5  -4   9      473.82      552.84     75.29 o 
  -4  -4   9     1214.69     1286.84     90.59 o 
  -3  -4   9     3061.94     3186.04    104.25 o 
  -2  -4   9     9813.25    10221.94    360.76 o 
  -1  -4   9     2164.89     2126.91     78.42 o 
   0  -4   9     3335.03     3459.96    100.20 o 
   1  -4   9     7119.19     7044.35    244.05 o 
   2  -4   9     3004.55     2922.75    136.16 o 
   3  -4   9     3680.79     3685.77    186.26 o 
   4  -4   9      492.21      602.34     53.94 o 
   5  -4   9     2441.70     2472.24    133.13 o 
   6  -4   9      615.11      560.50     81.77 o 
   7  -4   9        0.20       29.22     75.32 o 
   8  -4   9        6.87       18.43    151.76 o 
  -6  -3   9      859.94      921.27    159.65 o 
  -5  -3   9      175.61      138.68     61.35 o 
  -4  -3   9      718.23      659.22     95.54 o 
  -3  -3   9     1635.89     1638.71     75.80 o 
  -2  -3   9     1874.30     1958.00     83.58 o 
  -1  -3   9     4832.65     4650.87    212.96 o 
   0  -3   9    10757.95    10732.40    301.89 o 
   1  -3   9     9190.37     8869.11    223.28 o 
   2  -3   9     8373.50     8009.29    147.65 o 
   3  -3   9     2633.21     2449.01     85.99 o 
   4  -3   9     6666.34     6552.52    283.86 o 
   5  -3   9      807.23      849.11     59.77 o 
   6  -3   9       16.76       55.65    156.59 o 
   7  -3   9        2.99       56.82     74.02 o 
   8  -3   9      439.77      500.81    155.62 o 
  -7  -2   9       80.28      350.71    131.60 o 
  -6  -2   9       11.45       45.57     66.47 o 
  -5  -2   9        1.84       76.92     58.61 o 
  -4  -2   9       48.51      121.08     53.12 o 
  -3  -2   9     2675.23     2634.28     89.99 o 
  -2  -2   9     2117.88     2152.18     79.20 o 
  -1  -2   9     1697.62     1761.62     91.09 o 
   0  -2   9     6883.16     7018.70    141.79 o 
   1  -2   9    10649.42    10454.48    392.27 o 
   2  -2   9     7375.37     7025.82    132.90 o 
   3  -2   9     2505.81     2433.21     82.02 o 
   4  -2   9     2272.89     2325.76     83.58 o 
   5  -2   9     3858.81     3617.39    130.23 o 
   6  -2   9     1660.20     1614.44    124.51 o 
   7  -2   9      935.34      979.83     90.15 o 
   8  -2   9      189.89      143.92    114.09 o 
  -7  -1   9     2170.01     2073.67    138.46 o 
  -6  -1   9     3447.83     3371.92    193.76 o 
  -5  -1   9     4884.88     4881.13    197.88 o 
  -4  -1   9       68.09      101.67     62.92 o 
  -3  -1   9     4687.72     4864.77    150.30 o 
  -2  -1   9     1946.69     1966.14     61.31 o 
  -1  -1   9       61.25      155.42     29.01 o 
   0  -1   9      316.48      326.86     29.11 o 
   1  -1   9     3638.64     3533.12     75.06 o 
   2  -1   9     5710.77     5784.54    129.40 o 
   3  -1   9    12065.16    11668.74    172.06 o 
   4  -1   9    12502.89    12396.84    184.76 o 
   5  -1   9     7512.43     7533.71    255.98 o 
   6  -1   9     1726.99     1543.25     94.67 o 
   7  -1   9     1340.09     1466.47    177.40 o 
   8  -1   9      117.80      147.65     83.65 o 
   9  -1   9       26.47      264.72    136.55 o 
  -7   0   9     1423.33     1609.57    123.94 o 
  -6   0   9     1011.35     1156.06    100.89 o 
  -5   0   9      307.19      342.24     99.78 o 
  -4   0   9      199.90      188.43     85.29 o 
  -3   0   9      164.45      264.06     48.55 o 
  -2   0   9     2702.86     2748.46     93.48 o 
  -1   0   9     2140.99     2103.34     92.41 o 
   0   0   9     7320.39     7138.78    106.94 o 
   1   0   9    11364.58    11563.02    373.45 o 
   2   0   9     4424.57     4337.98     87.03 o 
   3   0   9     4466.92     4632.92    108.98 o 
   4   0   9     1517.83     1508.43     63.44 o 
   5   0   9     2564.95     2309.53    109.40 o 
   6   0   9     2694.34     2729.24    190.55 o 
   7   0   9      661.28      740.52    111.02 o 
   8   0   9      211.88      274.91     76.87 o 
   9   0   9      346.71      501.78    146.34 o 
  -7   1   9     1639.61     1644.84    138.57 o 
  -6   1   9     2436.44     2604.19    137.88 o 
  -5   1   9     2590.75     2563.71    188.32 o 
  -4   1   9     4991.66     5019.72    265.13 o 
  -3   1   9     3024.85     3153.93     95.11 o 
  -2   1   9    18591.00    17627.64    238.68 o 
  -1   1   9     5164.25     5038.82     88.14 o 
   0   1   9     4087.48     4133.19    127.26 o 
   1   1   9     1729.76     1803.35     69.04 o 
   2   1   9      587.92      705.08     35.28 o 
   3   1   9      340.72      410.42     37.38 o 
   4   1   9      613.35      667.70     43.74 o 
   5   1   9     3759.66     3496.20    128.97 o 
   6   1   9     2448.34     2389.40    115.80 o 
   7   1   9     2514.89     2332.88    119.53 o 
   8   1   9      935.37     1051.29     95.00 o 
   9   1   9     1443.34     1529.16    176.49 o 
  -7   2   9     1604.00     1580.85    121.67 o 
  -6   2   9     4131.12     4208.41    248.40 o 
  -5   2   9     5188.29     4953.77    400.29 o 
  -4   2   9     6206.40     6195.94    211.99 o 
  -3   2   9     1939.63     1956.00     76.67 o 
  -2   2   9     1313.53     1339.10     68.74 o 
  -1   2   9     1323.65     1531.68     48.74 o 
   0   2   9      384.89      436.14     30.29 o 
   1   2   9      869.55      926.21     37.02 o 
   2   2   9     3142.69     3053.19     63.25 o 
   3   2   9     5203.89     5207.73    217.50 o 
   4   2   9     3158.02     2952.62    134.73 o 
   5   2   9     4546.43     4502.69    237.69 o 
   6   2   9     1912.29     1773.80    100.85 o 
   7   2   9     3848.50     3448.14    141.14 o 
   8   2   9     2084.10     2164.73    123.15 o 
   9   2   9      811.74      850.15    116.87 o 
  -7   3   9      266.69      157.39     79.10 o 
  -6   3   9      562.47      609.19     81.26 o 
  -5   3   9     1642.99     1424.80    135.54 o 
  -4   3   9     3184.55     3118.40    103.19 o 
  -3   3   9     5640.18     5310.10    219.64 o 
  -2   3   9     4564.64     4435.26    160.81 o 
  -1   3   9     7140.44     6753.49    100.66 o 
   0   3   9     8552.36     8268.83    147.03 o 
   1   3   9     9474.42     9411.83    148.36 o 
   2   3   9     3077.44     2991.50    122.79 o 
   3   3   9      852.14      912.33     45.49 o 
   4   3   9     1284.12     1270.80     83.98 o 
   5   3   9        7.23       72.62     37.34 o 
   6   3   9      467.50      464.43     93.49 o 
   7   3   9      524.82      425.35     65.61 o 
   8   3   9      223.13      305.90     76.92 o 
   9   3   9      495.80      690.11    167.58 o 
  -7   4   9      114.50      130.56     92.32 o 
  -6   4   9     1323.61     1084.89     97.91 o 
  -5   4   9     2588.72     2588.19    104.59 o 
  -4   4   9     6503.09     6436.60    151.61 o 
  -3   4   9     4007.25     4238.46    207.63 o 
  -2   4   9     5588.73     5224.29    118.81 o 
  -1   4   9     8463.22     7932.86    122.20 o 
   0   4   9     8154.95     8454.27    153.15 o 
   1   4   9     2961.52     3006.40     61.61 o 
   2   4   9     1444.42     1571.03     47.16 o 
   3   4   9       18.81       74.03     39.64 o 
   4   4   9      401.65      522.26     51.58 o 
   5   4   9     1124.16     1201.36     73.39 o 
   6   4   9     2706.33     2569.93    108.46 o 
   7   4   9     2389.20     2083.31    111.07 o 
   8   4   9     2701.51     2537.65    129.64 o 
   9   4   9      950.94     1423.93    153.59 o 
  -7   5   9      104.36      190.22    116.72 o 
  -6   5   9      440.91      553.03     68.11 o 
  -5   5   9      456.81      457.51     57.39 o 
  -4   5   9     3149.12     3064.13    181.76 o 
  -3   5   9     3710.98     3569.23    108.65 o 
  -2   5   9     5279.63     4912.99    117.62 o 
  -1   5   9     6917.93     6672.98    147.58 o 
   0   5   9    11262.39    11165.93    129.67 o 
   1   5   9     5200.18     4988.34     77.13 o 
   2   5   9      598.96      682.20    168.16 o 
   3   5   9     1182.11     1143.72    134.60 o 
   4   5   9     1520.05     1335.51     76.60 o 
   5   5   9     2259.20     2216.01     98.68 o 
   6   5   9      144.69      292.81     58.56 o 
   7   5   9      204.78      269.43     69.56 o 
   8   5   9       82.64      199.48     69.78 o 
   9   5   9      166.77      337.51    127.53 o 
  -6   6   9       59.33      313.82     69.25 o 
  -5   6   9       40.46      109.36     55.39 o 
  -4   6   9     1857.78     2057.77    115.12 o 
  -3   6   9     1988.11     2159.70    113.11 o 
  -2   6   9      585.49      544.64     68.13 o 
  -1   6   9     3288.96     2974.16     86.36 o 
   0   6   9     6731.37     6051.17     91.20 o 
   1   6   9    13197.45    12917.22    206.96 o 
   2   6   9     7901.23     7547.00    324.64 o 
   3   6   9     2498.72     2496.23    155.60 o 
   4   6   9     3643.35     3385.50    238.43 o 
   5   6   9       37.76      126.31     49.26 o 
   6   6   9       36.46       73.64     56.62 o 
   7   6   9      222.50      475.40     75.36 o 
  -6   7   9       35.69      223.63     75.18 o 
  -5   7   9      235.66      382.12     80.65 o 
  -4   7   9     1321.67     1404.45    100.59 o 
  -3   7   9     1311.59     1109.31     84.63 o 
  -2   7   9     1628.07     1593.21     97.17 o 
  -1   7   9     2498.18     2324.83    108.03 o 
   0   7   9     6883.12     6444.28    267.19 o 
   1   7   9      977.47      855.83     67.13 o 
   2   7   9     1599.19     1444.95     86.63 o 
   3   7   9     2458.27     2490.52    103.55 o 
   4   7   9     2135.85     2062.41     99.77 o 
   5   7   9      421.61      589.00     76.86 o 
   6   7   9     2498.03     2247.55    108.20 o 
   7   7   9      548.61      612.51     85.84 o 
   8   7   9       22.58      207.70    108.79 o 
  -6   8   9     1690.10     1720.69    127.88 o 
  -5   8   9     2352.79     2331.72    146.78 o 
  -4   8   9     1899.37     1938.98    120.57 o 
  -3   8   9      919.68      888.21    115.15 o 
  -2   8   9       53.85       74.89     60.86 o 
  -1   8   9       53.76       70.25     56.65 o 
   0   8   9      981.24      938.73     77.15 o 
   1   8   9     3054.74     2855.69    118.02 o 
   2   8   9     7611.65     7410.17    207.28 o 
   3   8   9     4455.14     4116.43    205.71 o 
   4   8   9     2617.22     2326.01    109.32 o 
   5   8   9     5645.20     5615.22    387.44 o 
   6   8   9      837.59     1172.64    217.81 o 
   7   8   9      531.89      587.00    110.95 o 
   8   8   9       74.84      277.31    115.71 o 
   9   8   9       42.53      101.98    138.23 o 
  -6   9   9     1019.26     1223.26    113.26 o 
  -5   9   9      358.94      387.54     85.07 o 
  -4   9   9       29.96      102.56     78.07 o 
  -3   9   9      185.58      206.06     63.53 o 
  -2   9   9     1554.91     1674.98    103.10 o 
  -1   9   9     1230.11     1427.31    125.18 o 
   0   9   9     2399.42     2368.10    111.47 o 
   1   9   9     4817.71     4595.81    151.54 o 
   2   9   9     4415.84     4658.38    152.27 o 
   3   9   9     5304.32     4494.86    146.68 o 
   4   9   9     2165.82     2189.25    106.56 o 
   5   9   9     2187.01     2306.01    112.19 o 
   6   9   9     1012.90     1023.22     91.65 o 
   7   9   9      683.50      790.27    118.18 o 
   8   9   9       27.87      287.68    117.43 o 
   9   9   9       27.03      128.00    136.84 o 
  -5  10   9     2803.24     2683.52    152.88 o 
  -4  10   9     3315.21     3382.20    304.86 o 
  -3  10   9     3888.28     4031.15    198.21 o 
  -2  10   9     3921.34     3866.98    155.95 o 
  -1  10   9     3092.32     2989.31    134.91 o 
   0  10   9     1863.64     1937.62    106.45 o 
   1  10   9       66.46       76.37     72.44 o 
   2  10   9      537.39      486.69     93.83 o 
   3  10   9      620.81      601.23     67.22 o 
   4  10   9      777.97      657.00     72.20 o 
   5  10   9     1433.82     1398.13    177.58 o 
   6  10   9     2427.18     1827.00    153.62 o 
   7  10   9     1620.25     1775.57    164.50 o 
   8  10   9     1991.51     1637.89    173.65 o 
  -5  11   9     2237.40     2251.63    146.72 o 
  -4  11   9     2260.32     2134.37    134.78 o 
  -3  11   9      850.62      815.31    102.28 o 
  -2  11   9       17.13       51.53     92.78 o 
  -1  11   9       13.90       44.41    118.71 o 
   0  11   9        2.76      142.89     62.60 o 
   1  11   9      528.49      566.97    107.40 o 
   2  11   9     3434.53     3576.74    370.95 o 
   3  11   9     3332.59     2948.67    128.18 o 
   4  11   9     2548.86     2786.69    208.27 o 
   5  11   9     2481.57     2391.88    176.04 o 
   6  11   9     1516.12     1321.36    138.52 o 
   7  11   9     1350.63     1396.74    156.36 o 
   8  11   9      440.65      708.83    146.65 o 
  -4  12   9     1577.67     1776.05    173.91 o 
  -3  12   9     1756.82     1753.32    120.11 o 
  -2  12   9     1130.56     1015.83    135.64 o 
  -1  12   9     2792.18     2905.11    406.15 o 
   0  12   9      133.78      252.46     68.82 o 
   1  12   9      769.61      885.14    124.65 o 
   2  12   9      633.68      668.09     93.52 o 
   3  12   9      522.74      571.91     71.66 o 
   4  12   9       99.45      289.82     96.93 o 
   5  12   9        3.03      111.48     98.81 o 
   6  12   9      248.64      333.98     95.32 o 
   7  12   9      513.20      551.18    117.01 o 
   8  12   9      413.08      440.96    142.65 o 
  -4  13   9     1335.18     1330.72    189.11 o 
  -3  13   9     2769.93     2705.38    155.91 o 
  -2  13   9     1739.81     1726.17    122.93 o 
  -1  13   9     1857.30     1891.07    117.72 o 
   0  13   9     3197.38     3045.52    226.81 o 
   1  13   9     1320.06     1345.22    136.68 o 
   2  13   9       68.43      162.73     73.24 o 
   3  13   9      505.84      381.72    100.15 o 
   4  13   9      101.10      182.01     98.47 o 
   5  13   9      594.01      536.99    102.97 o 
   6  13   9     1074.84      985.02    140.07 o 
   7  13   9      676.51      765.94    142.18 o 
  -3  14   9     1570.01     1955.43    137.69 o 
  -2  14   9     1099.49      954.15    109.73 o 
  -1  14   9     1353.50     1388.59    114.18 o 
   0  14   9     2278.21     2194.63    123.45 o 
   1  14   9      530.62      482.03    136.97 o 
   2  14   9     3029.52     2927.43    295.38 o 
   3  14   9      482.84      442.24    102.90 o 
   4  14   9      215.26      314.17    110.98 o 
   5  14   9       33.97       -7.68    113.85 o 
   6  14   9       12.30      260.65    119.52 o 
  -2  15   9     1092.13      927.89    150.94 o 
  -1  15   9     2048.97     2052.12    168.13 o 
   0  15   9     1906.43     1907.17    123.63 o 
   1  15   9     2647.04     2706.00    285.74 o 
   2  15   9     1195.59     1386.65    152.67 o 
   3  15   9      955.33     1042.78    132.92 o 
   4  15   9      737.10      779.72    136.27 o 
   5  15   9       69.46      247.54    129.34 o 
   6  15   9        5.52       38.65    130.40 o 
  -1  16   9     1012.11     1068.98    117.17 o 
   0  16   9      736.49      804.98    235.80 o 
   1  16   9     1408.60     1391.92    166.84 o 
   2  16   9     1880.17     1656.73    178.84 o 
   3  16   9     1193.28      971.77    155.85 o 
   4  16   9       15.19      252.28    131.31 o 
   5  16   9      249.85      423.45    127.76 o 
   0  17   9      749.71      985.18    117.17 o 
   1  17   9     1053.51     1392.65    171.89 o 
   2  17   9     1299.10     1363.80    162.29 o 
   3  17   9      638.35     1004.55    163.97 o 
   4  17   9     1246.75     1432.54    180.74 o 
  -2 -11  10     1525.05     1684.67    188.22 o 
  -1 -11  10      423.57      369.36     93.87 o 
   0 -11  10      140.14      409.36     98.59 o 
   1 -11  10       34.77      164.49     90.99 o 
   2 -11  10      344.55      488.01     98.44 o 
   3 -11  10      620.94      800.14    170.44 o 
  -3 -10  10     2676.62     2570.30    152.35 o 
  -2 -10  10     1114.24      933.42    109.97 o 
  -1 -10  10     1900.80     1728.96    162.80 o 
   0 -10  10     1814.48     1575.57    214.34 o 
   1 -10  10      255.64      307.54     86.26 o 
   2 -10  10      176.39      127.59    162.61 o 
   3 -10  10       44.78      170.26     85.33 o 
   4 -10  10       59.55      274.82     81.42 o 
  -4  -9  10     1801.40     1924.12    140.73 o 
  -3  -9  10     2127.83     2012.29    134.57 o 
  -2  -9  10     2722.71     2646.36    200.11 o 
  -1  -9  10     1527.31     1619.64    219.95 o 
   0  -9  10      539.32      533.31     83.37 o 
   1  -9  10      371.88      380.25     88.74 o 
   2  -9  10      452.09      402.34     83.00 o 
   3  -9  10      275.12      298.66     85.59 o 
   4  -9  10       34.47      159.23     83.66 o 
   5  -9  10        2.65      239.04     82.73 o 
  -5  -8  10       67.86      199.12    130.53 o 
  -4  -8  10      284.65      443.85     87.05 o 
  -3  -8  10      839.32      725.32     96.48 o 
  -2  -8  10     1070.62     1049.32     99.12 o 
  -1  -8  10     1517.54     1686.90    156.90 o 
   0  -8  10     3715.63     3575.64    157.71 o 
   1  -8  10     2385.84     2253.74    128.02 o 
   2  -8  10     4251.63     4008.77    172.71 o 
   3  -8  10     2225.36     2409.69    108.27 o 
   4  -8  10      460.95      517.20     73.06 o 
   5  -8  10       79.74      168.97     59.58 o 
   6  -8  10      387.49      528.50     86.69 o 
  -5  -7  10      734.91      945.74    128.87 o 
  -4  -7  10     1003.71     1134.07     82.20 o 
  -3  -7  10     6364.46     6597.79    351.31 o 
  -2  -7  10     7017.26     7015.41    351.09 o 
  -1  -7  10     5612.60     5590.68    193.08 o 
   0  -7  10     3893.75     3723.84    251.53 o 
   1  -7  10     3098.72     2877.53    142.99 o 
   2  -7  10     1991.90     1775.91    103.90 o 
   3  -7  10     1069.44     1150.38     78.83 o 
   4  -7  10      871.76      944.64     98.73 o 
   5  -7  10      141.88      347.72     63.31 o 
   6  -7  10        8.28       83.81     64.55 o 
  -5  -6  10      483.82      460.36    114.12 o 
  -4  -6  10      306.77      349.27     97.68 o 
  -3  -6  10      394.38      414.90     61.29 o 
  -2  -6  10       77.21      189.00     51.21 o 
  -1  -6  10      853.58      747.80     81.50 o 
   0  -6  10     2069.61     1879.58    157.17 o 
   1  -6  10     1044.66     1018.26     85.04 o 
   2  -6  10     3223.26     3175.55    108.80 o 
   3  -6  10     3343.07     3302.50    113.18 o 
   4  -6  10     2117.42     2027.86    135.73 o 
   5  -6  10      924.02      977.57    106.98 o 
   6  -6  10      910.61      968.18    114.83 o 
  -6  -5  10      526.64      712.01    137.39 o 
  -5  -5  10      136.69      292.85     73.31 o 
  -4  -5  10      217.91      446.54     73.79 o 
  -3  -5  10      248.15      347.86    110.86 o 
  -2  -5  10     4751.45     4523.41    212.93 o 
  -1  -5  10      943.08     1037.42     89.41 o 
   0  -5  10     3853.35     3756.22    191.86 o 
   1  -5  10     9087.86     8730.83    428.92 o 
   2  -5  10     9319.56     8960.19    368.76 o 
   3  -5  10     8778.78     8746.61    245.97 o 
   4  -5  10     7017.57     6931.24    184.91 o 
   5  -5  10     3394.07     3462.11    119.90 o 
   6  -5  10      974.81     1164.60    210.45 o 
   7  -5  10      525.29      660.46     94.14 o 
  -6  -4  10      867.62     1050.06    105.15 o 
  -5  -4  10      402.29      365.71     79.62 o 
  -4  -4  10      891.25      952.83    116.11 o 
  -3  -4  10     1129.66     1291.46     74.33 o 
  -2  -4  10     1142.09     1191.43     68.70 o 
  -1  -4  10      113.13       95.90     43.25 o 
   0  -4  10     1310.57     1288.19     66.54 o 
   1  -4  10        9.40      141.54     44.64 o 
   2  -4  10      164.83      269.41     45.45 o 
   3  -4  10      997.15     1039.07     63.10 o 
   4  -4  10      784.03      695.88     57.86 o 
   5  -4  10     1408.68     1483.25    102.82 o 
   6  -4  10     1079.38      969.75     88.58 o 
   7  -4  10     1987.40     2152.70    149.83 o 
  -6  -3  10     2727.70     2436.68    139.49 o 
  -5  -3  10     2095.42     1869.60    141.92 o 
  -4  -3  10     1251.99     1459.74    101.16 o 
  -3  -3  10     1605.88     1708.90    146.49 o 
  -2  -3  10      160.88      274.03     51.20 o 
  -1  -3  10     1886.46     1767.03     76.33 o 
   0  -3  10      255.90      319.99     36.83 o 
   1  -3  10     3599.72     3685.08    118.13 o 
   2  -3  10     4833.89     4700.69    118.33 o 
   3  -3  10     6056.98     5715.08    220.36 o 
   4  -3  10    10276.01     9785.77    269.48 o 
   5  -3  10     6881.35     6757.48    199.84 o 
   6  -3  10     5780.50     5516.86    183.66 o 
   7  -3  10     1509.30     1443.52    109.18 o 
   8  -3  10      680.79      839.79    148.30 o 
  -6  -2  10     1176.49     1095.46    102.66 o 
  -5  -2  10     2564.56     2554.70    131.89 o 
  -4  -2  10     3132.81     3030.33    137.49 o 
  -3  -2  10     3391.05     3291.25    133.55 o 
  -2  -2  10     1565.81     1525.56     72.66 o 
  -1  -2  10       68.96      183.43     34.14 o 
   0  -2  10        6.60       92.29     37.22 o 
   1  -2  10      109.64      168.69     29.79 o 
   2  -2  10       21.40       75.66     38.90 o 
   3  -2  10      132.78      187.38     42.78 o 
   4  -2  10      338.23      322.58     44.83 o 
   5  -2  10     1932.98     1764.90     78.19 o 
   6  -2  10     1416.49     1403.07     95.57 o 
   7  -2  10      156.90      307.55     72.63 o 
   8  -2  10      879.59      756.68    205.83 o 
  -6  -1  10     1093.70     1051.07     99.00 o 
  -5  -1  10     2216.33     2319.27    299.25 o 
  -4  -1  10     1243.74     1214.25     88.65 o 
  -3  -1  10     6701.55     6733.90    186.44 o 
  -2  -1  10     8174.89     8018.70    125.63 o 
  -1  -1  10     5950.70     5801.50    114.56 o 
   0  -1  10     1313.62     1400.78     68.25 o 
   1  -1  10       12.19       55.38     36.35 o 
   2  -1  10      120.21      214.15     37.56 o 
   3  -1  10      693.47      626.32     48.76 o 
   4  -1  10     1865.65     1827.73     75.01 o 
   5  -1  10     5054.92     4773.67    173.00 o 
   6  -1  10     3309.18     3086.83    134.74 o 
   7  -1  10     3580.98     3624.57    362.96 o 
   8  -1  10     2875.09     2733.82    381.92 o 
  -6   0  10     1874.01     1923.52    168.46 o 
  -5   0  10     4013.16     3940.90    212.55 o 
  -4   0  10     5084.27     4556.68    159.49 o 
  -3   0  10     3946.39     3885.91    137.63 o 
  -2   0  10     1481.76     1445.71     56.07 o 
  -1   0  10     1268.11     1295.98     51.39 o 
   0   0  10      922.08      926.26     41.96 o 
   1   0  10     3114.87     3284.11     72.14 o 
   2   0  10     2337.03     2553.37     74.61 o 
   3   0  10      650.40      735.97     48.87 o 
   4   0  10      250.65      361.02     55.19 o 
   5   0  10      686.81      581.92     83.40 o 
   6   0  10      261.26      215.01     78.02 o 
   7   0  10       51.04       87.67     64.69 o 
   8   0  10      124.64      265.25     87.20 o 
  -6   1  10       47.69      269.13     77.03 o 
  -5   1  10      194.99      177.70     92.79 o 
  -4   1  10      254.46      209.97     54.43 o 
  -3   1  10     1265.36     1298.45     76.84 o 
  -2   1  10     6739.33     6397.14    155.12 o 
  -1   1  10     7138.98     7051.85    172.04 o 
   0   1  10     5878.05     5804.46     97.37 o 
   1   1  10     3048.03     2959.08     68.11 o 
   2   1  10     8544.56     8167.62    165.59 o 
   3   1  10     6683.88     6906.30    111.70 o 
   4   1  10      654.82      730.06     56.67 o 
   5   1  10      113.47      174.15     81.45 o 
   6   1  10      715.25      698.54     75.34 o 
   7   1  10      898.91      888.74     81.46 o 
   8   1  10      817.48      993.71     99.67 o 
   9   1  10     1451.62     1510.40    125.39 o 
  -6   2  10      807.93      755.26    170.23 o 
  -5   2  10     3649.57     3512.13    150.35 o 
  -4   2  10     6369.83     5955.17    184.42 o 
  -3   2  10     5432.86     5672.62    133.37 o 
  -2   2  10    11471.34    11392.32    186.77 o 
  -1   2  10    11899.33    11459.57    198.28 o 
   0   2  10    15025.43    15100.50    240.75 o 
   1   2  10     6704.73     6491.19    110.46 o 
   2   2  10     6580.92     6241.49    162.19 o 
   3   2  10      624.25      641.02     45.61 o 
   4   2  10      449.36      526.35     73.85 o 
   5   2  10        4.50      135.07     52.03 o 
   6   2  10       48.83       56.49     53.43 o 
   7   2  10      219.49      285.98     66.52 o 
   8   2  10       95.19      304.18     81.33 o 
   9   2  10      426.21      509.59    189.83 o 
  -6   3  10      605.30      699.92     91.62 o 
  -5   3  10      195.69      229.21     60.05 o 
  -4   3  10      335.68      364.22     52.01 o 
  -3   3  10       28.24       80.56     44.43 o 
  -2   3  10      325.90      376.75     42.62 o 
  -1   3  10     1843.28     1779.88     62.73 o 
   0   3  10     4572.91     4812.60     87.77 o 
   1   3  10     1545.27     1505.24     49.14 o 
   2   3  10     2958.39     2693.53     61.00 o 
   3   3  10     3319.21     3272.95    142.13 o 
   4   3  10     5329.08     5001.97    127.28 o 
   5   3  10     1793.83     1713.79     70.55 o 
   6   3  10     1276.58     1219.47     88.85 o 
   7   3  10      109.15      100.64     61.99 o 
   8   3  10      136.36      270.77     78.76 o 
   9   3  10       29.01       80.07    121.20 o 
  -6   4  10      432.40      453.48    117.08 o 
  -5   4  10        6.73       84.99     58.73 o 
  -4   4  10      173.02      201.87     61.85 o 
  -3   4  10     1213.73     1212.90     78.85 o 
  -2   4  10     4370.43     4330.13    112.51 o 
  -1   4  10    12416.71    11817.71    138.69 o 
   0   4  10    18678.40    17511.26    168.08 o 
   1   4  10    11791.94    11599.10    130.91 o 
   2   4  10    10420.63    10220.71    156.76 o 
   3   4  10     9965.66     9413.97    154.84 o 
   4   4  10     5485.06     5348.98    125.17 o 
   5   4  10     3164.66     3032.80     94.84 o 
   6   4  10     1591.30     1535.70     95.04 o 
   7   4  10      315.75      346.16     63.34 o 
   8   4  10        2.44      144.58     77.36 o 
   9   4  10       51.62      235.59     95.56 o 
  -6   5  10      298.97      499.27    107.88 o 
  -5   5  10      379.88      440.68     61.63 o 
  -4   5  10      333.11      467.76     57.93 o 
  -3   5  10      796.08     1044.39     64.26 o 
  -2   5  10      273.44      298.01     54.99 o 
  -1   5  10       27.37      195.24     71.95 o 
   0   5  10      634.11      745.09     42.66 o 
   1   5  10      311.23      326.10     31.53 o 
   2   5  10      421.57      417.42     41.78 o 
   3   5  10     1047.93     1001.45     67.22 o 
   4   5  10     3988.05     3900.90    128.85 o 
   5   5  10     1489.64     1484.29    134.40 o 
   6   5  10      794.78      769.86     73.54 o 
   7   5  10      371.45      407.70     71.43 o 
   8   5  10      467.61      492.20    174.10 o 
   9   5  10      218.10      416.78    111.46 o 
  -6   6  10     2330.41     2604.58    122.04 o 
  -5   6  10     1539.64     1535.90    100.25 o 
  -4   6  10     3267.18     3020.06    110.32 o 
  -3   6  10     2129.74     2004.66     87.45 o 
  -2   6  10        4.27      127.70     41.11 o 
  -1   6  10      625.56      706.58     48.83 o 
   0   6  10      950.83      862.36     39.84 o 
   1   6  10     3730.19     3637.85     94.18 o 
   2   6  10     2775.87     2748.21    109.51 o 
   3   6  10     4990.74     4961.52    228.54 o 
   4   6  10     8128.49     7603.48    533.15 o 
   5   6  10     9309.54     8994.11    207.72 o 
   6   6  10     8319.38     7987.87    320.93 o 
   7   6  10     2051.88     2039.81    152.55 o 
   8   6  10      929.36     1252.90    141.21 o 
   9   6  10      268.13      662.77    139.79 o 
  -6   7  10     2020.89     2072.96    112.53 o 
  -5   7  10     1897.57     1933.17    107.65 o 
  -4   7  10     1382.30     1419.66     80.97 o 
  -3   7  10      750.76      797.06     79.11 o 
  -2   7  10     1442.38     1425.89     91.86 o 
  -1   7  10     1947.85     1951.85    111.52 o 
   0   7  10      154.93      147.56     37.05 o 
   1   7  10        1.53       40.50     54.83 o 
   2   7  10       23.66      196.12     54.27 o 
   3   7  10       11.55       85.66     53.51 o 
   4   7  10     2531.30     2210.49    104.40 o 
   5   7  10      902.50      862.61     82.98 o 
   6   7  10       81.57      207.15     71.72 o 
   7   7  10      433.45      629.48    212.14 o 
  -6   8  10     1443.67     1445.79    103.84 o 
  -5   8  10     2662.91     2745.34    145.76 o 
  -4   8  10     4101.56     3859.76    236.20 o 
  -3   8  10     4489.88     4277.93    166.39 o 
  -2   8  10     2616.38     2426.48    122.48 o 
  -1   8  10     2738.28     2687.37    123.29 o 
   0   8  10      696.62      756.53     70.94 o 
   1   8  10      837.26      720.39     71.22 o 
   2   8  10      545.95      704.03     67.22 o 
   3   8  10      504.52      520.69     64.08 o 
   4   8  10     2459.16     2388.48    110.34 o 
   5   8  10      881.18      828.91    113.21 o 
   6   8  10     3051.39     2997.51    169.78 o 
   7   8  10     2579.47     2557.26    170.35 o 
   8   8  10     1511.36     1771.28    164.34 o 
  -5   9  10     4410.33     4721.47    286.31 o 
  -4   9  10     3107.49     3155.67    209.75 o 
  -3   9  10     3033.15     3180.23    149.72 o 
  -2   9  10     5519.12     5114.36    178.82 o 
  -1   9  10     1576.55     1558.66    103.82 o 
   0   9  10      531.08      501.33     64.45 o 
   1   9  10       46.26       27.76     51.01 o 
   2   9  10       15.49      116.45     54.41 o 
   3   9  10      157.48      256.18     64.31 o 
   4   9  10      233.52      316.83     57.40 o 
   5   9  10      360.37      458.40    145.08 o 
   6   9  10      153.15      225.52     96.05 o 
   7   9  10       59.88      183.28    102.28 o 
   8   9  10       47.17      333.41    122.27 o 
  -5  10  10      309.89      450.58     98.19 o 
  -4  10  10      351.91      452.06     87.99 o 
  -3  10  10      982.11      934.60     93.76 o 
  -2  10  10     2510.04     2541.52    135.18 o 
  -1  10  10     4642.35     4658.63    222.36 o 
   0  10  10     7005.07     6425.17    195.70 o 
   1  10  10     4453.01     4075.35    170.60 o 
   2  10  10     2305.39     2129.33    111.07 o 
   3  10  10      472.60      427.08     64.35 o 
   4  10  10      653.03      568.98     70.95 o 
   5  10  10        1.45      195.70    141.42 o 
   6  10  10      213.70      313.68     99.29 o 
   7  10  10     1177.52     1321.95    146.30 o 
   8  10  10     1156.88      915.91    134.82 o 
  -5  11  10     1748.59     1393.54    167.77 o 
  -4  11  10     1751.94     1779.83    133.67 o 
  -3  11  10     2965.82     3007.14    224.91 o 
  -2  11  10     6333.92     6146.85    208.50 o 
  -1  11  10     5228.55     4891.25    240.57 o 
   0  11  10     3855.06     3848.56    201.75 o 
   1  11  10     4021.91     3860.42    152.26 o 
   2  11  10      772.49      610.60     71.26 o 
   3  11  10      865.22      866.53     78.46 o 
   4  11  10      347.89      324.81    114.44 o 
   5  11  10       60.76      424.32    226.03 o 
   6  11  10        2.37       82.50     99.21 o 
   7  11  10      140.91      162.23    112.82 o 
   8  11  10       45.47       50.78    127.31 o 
  -4  12  10       30.99      362.56    103.44 o 
  -3  12  10       28.31      162.02     98.92 o 
  -2  12  10       29.42       77.56    142.12 o 
  -1  12  10      424.41      444.92    161.02 o 
   0  12  10      964.62      913.69     83.68 o 
   1  12  10     1178.91     1147.56     92.77 o 
   2  12  10     1210.29     1084.59     90.55 o 
   3  12  10     1553.30     1327.96    100.91 o 
   4  12  10     1517.68     1532.23    283.69 o 
   5  12  10      717.33      546.81    105.49 o 
   6  12  10       91.32      311.73     99.89 o 
   7  12  10      110.74      284.99    124.78 o 
   8  12  10        7.65      411.14    144.23 o 
  -4  13  10       50.69      442.26    154.13 o 
  -3  13  10      649.99      894.43    107.80 o 
  -2  13  10     3709.64     3609.46    172.41 o 
  -1  13  10     5244.81     5081.79    277.99 o 
   0  13  10     3054.05     2965.71    191.37 o 
   1  13  10     3464.78     3522.61    353.73 o 
   2  13  10     3149.89     3111.67    253.68 o 
   3  13  10     2661.01     2509.30    128.82 o 
   4  13  10     1576.03     1266.24    133.79 o 
   5  13  10      876.18      872.31    135.74 o 
   6  13  10      351.18      311.00    109.61 o 
   7  13  10       48.70      -17.31    125.95 o 
  -3  14  10        4.08      327.79    101.25 o 
  -2  14  10       56.26      203.98     90.00 o 
  -1  14  10       61.15      214.44     90.79 o 
   0  14  10      143.14      303.96     86.95 o 
   1  14  10      826.50      837.48    182.77 o 
   2  14  10      626.81      699.15     91.13 o 
   3  14  10      173.56      494.89    216.56 o 
   4  14  10      502.40      308.35    116.80 o 
   5  14  10      402.81      435.98    122.35 o 
   6  14  10       65.25      239.55    111.48 o 
  -2  15  10       21.57       65.12    102.98 o 
  -1  15  10       11.17      245.48     98.14 o 
   0  15  10      661.51      772.49    106.12 o 
   1  15  10      868.64      824.18     99.89 o 
   2  15  10     1164.41     1158.10    217.70 o 
   3  15  10     2351.98     2358.91    189.56 o 
   4  15  10     2425.30     2153.03    187.58 o 
   5  15  10     1210.50     1355.25    166.13 o 
  -1  16  10      143.05      342.20    109.60 o 
   0  16  10        9.27      246.30     92.84 o 
   1  16  10       76.85      365.56     94.52 o 
   2  16  10      313.30      587.64    141.20 o 
   3  16  10       87.87      143.52    115.84 o 
   4  16  10       83.09      224.11    132.66 o 
   0  17  10      253.24      492.39    113.19 o 
   1  17  10       40.27      163.14    138.88 o 
   2  17  10       69.77      299.43    148.99 o 
   3  17  10      374.56      435.06    149.52 o 
  -3 -10  11      528.84      680.84    177.56 o 
  -2 -10  11     2370.32     2474.39    182.39 o 
  -1 -10  11     3777.07     3977.31    185.50 o 
   0 -10  11     4530.40     4513.71    198.99 o 
   1 -10  11     2960.93     3034.91    170.85 o 
   2 -10  11     4511.75     4582.06    201.57 o 
   3 -10  11     3334.87     3576.52    186.12 o 
  -3  -9  11      136.53      307.98    102.26 o 
  -2  -9  11     1251.65     1340.00    117.88 o 
  -1  -9  11      219.56      380.09    147.93 o 
   0  -9  11      352.31      361.25     90.88 o 
   1  -9  11      738.37      732.02     97.49 o 
   2  -9  11      759.66      748.35    101.27 o 
   3  -9  11      703.36      684.39    107.43 o 
   4  -9  11      566.22      598.33     86.21 o 
   5  -9  11      445.12      598.31    116.48 o 
  -4  -8  11      497.14      684.36    110.68 o 
  -3  -8  11       42.08      130.84     95.36 o 
  -2  -8  11       77.43      267.18     89.04 o 
  -1  -8  11      355.05      437.95     87.54 o 
   0  -8  11      846.40      995.26    184.96 o 
   1  -8  11     1943.55     1760.63    117.78 o 
   2  -8  11     4190.43     4371.20    185.42 o 
   3  -8  11     3210.73     3265.83    208.74 o 
   4  -8  11     4837.24     5000.72    156.85 o 
   5  -8  11     3312.64     3416.10    136.66 o 
  -5  -7  11      993.67     1122.49    149.77 o 
  -4  -7  11      752.54      811.42     93.58 o 
  -3  -7  11       62.96      103.94     86.04 o 
  -2  -7  11      311.87      418.62     85.87 o 
  -1  -7  11        5.01      190.59     73.97 o 
   0  -7  11      301.71      341.17     79.33 o 
   1  -7  11      805.34      858.01     89.03 o 
   2  -7  11     2477.52     2379.57    182.63 o 
   3  -7  11     1568.47     1434.66     85.90 o 
   4  -7  11     1464.00     1401.77    170.80 o 
   5  -7  11      123.08      289.22     72.59 o 
   6  -7  11      157.66      364.46     81.99 o 
  -5  -6  11      601.99      548.88    137.21 o 
  -4  -6  11     1187.10     1296.77    109.49 o 
  -3  -6  11     1497.76     1583.61     89.07 o 
  -2  -6  11     1518.43     1548.28    108.09 o 
  -1  -6  11     1361.55     1277.91     98.90 o 
   0  -6  11      467.58      429.95    122.46 o 
   1  -6  11       31.19      147.46     68.74 o 
   2  -6  11      685.19      754.77     65.59 o 
   3  -6  11     1121.71     1275.88     97.80 o 
   4  -6  11     1942.88     1962.22     97.47 o 
   5  -6  11     3267.56     3073.90    118.96 o 
   6  -6  11     2455.53     2468.58    111.99 o 
  -5  -5  11     4177.11     4245.74    177.66 o 
  -4  -5  11     4475.61     4574.24    178.58 o 
  -3  -5  11     5017.43     4849.44    173.88 o 
  -2  -5  11     2656.69     2892.57    105.12 o 
  -1  -5  11     2079.56     2096.81    136.65 o 
   0  -5  11      387.58      413.02     71.48 o 
   1  -5  11      255.99      279.67     49.69 o 
   2  -5  11      660.80      756.07     61.25 o 
   3  -5  11     1148.46     1227.68    138.85 o 
   4  -5  11     1185.02     1115.18     91.91 o 
   5  -5  11     1524.57     1359.30     82.59 o 
   6  -5  11     1532.52     1459.23     89.43 o 
   7  -5  11     1455.21     1641.93    177.52 o 
  -5  -4  11      619.50      809.61     98.23 o 
  -4  -4  11       98.76      209.06     76.77 o 
  -3  -4  11      649.01      775.50    182.85 o 
  -2  -4  11      734.73      887.12     64.71 o 
  -1  -4  11     1621.50     1619.63     90.34 o 
   0  -4  11     1115.35     1130.87     88.36 o 
   1  -4  11     1204.40     1218.54     78.41 o 
   2  -4  11       48.23       96.66     46.35 o 
   3  -4  11     1168.77     1215.07     72.99 o 
   4  -4  11       92.94      138.18     47.61 o 
   5  -4  11      274.34      354.53     76.04 o 
   6  -4  11      524.02      599.71     68.98 o 
   7  -4  11      451.64      633.69     93.46 o 
  -6  -3  11     1076.66     1247.51    152.58 o 
  -5  -3  11     1788.32     1739.17    118.70 o 
  -4  -3  11     5601.03     5517.90    246.92 o 
  -3  -3  11     7572.32     7736.10    213.60 o 
  -2  -3  11     9624.36     9711.16    243.30 o 
  -1  -3  11    10766.10    10672.79    182.91 o 
   0  -3  11     2371.89     2414.73     85.50 o 
   1  -3  11     3357.01     3403.85    101.64 o 
   2  -3  11     2415.26     2364.22    150.50 o 
   3  -3  11      152.91      227.98     45.78 o 
   4  -3  11        0.61      107.47     52.81 o 
   5  -3  11      240.72      372.20     78.22 o 
   6  -3  11       63.30      239.48     66.98 o 
   7  -3  11      973.44      969.78     99.59 o 
   8  -3  11     1230.54     1144.79    158.73 o 
  -6  -2  11       43.30       26.29     96.45 o 
  -5  -2  11      147.21      162.75     79.22 o 
  -4  -2  11      444.50      542.91     72.60 o 
  -3  -2  11     1962.68     1877.12    106.29 o 
  -2  -2  11     2544.01     2469.96     92.48 o 
  -1  -2  11     1844.91     1751.68     62.75 o 
   0  -2  11      133.86      183.39     43.55 o 
   1  -2  11     2122.21     2080.64     92.61 o 
   2  -2  11     1314.82     1364.60    110.47 o 
   3  -2  11      113.56      229.49     48.19 o 
   4  -2  11      628.33      670.34    106.13 o 
   5  -2  11      397.99      604.94     98.76 o 
   6  -2  11      472.04      505.71     72.79 o 
   7  -2  11      102.11      274.19     76.10 o 
   8  -2  11       54.29      169.07     88.42 o 
  -6  -1  11      272.84      295.04     89.18 o 
  -5  -1  11        2.34       44.50    187.17 o 
  -4  -1  11      480.99      559.12     99.58 o 
  -3  -1  11     2929.81     2826.35    125.07 o 
  -2  -1  11     4950.47     4798.41    122.17 o 
  -1  -1  11    10441.65    10764.61    165.83 o 
   0  -1  11     8886.12     8855.72    129.41 o 
   1  -1  11    13673.29    13341.14    156.88 o 
   2  -1  11    11806.12    11481.44    218.17 o 
   3  -1  11     7793.77     7350.61    147.70 o 
   4  -1  11     3583.84     3214.10    114.02 o 
   5  -1  11     2054.00     1971.96     81.07 o 
   6  -1  11      538.85      526.30     99.95 o 
   7  -1  11       13.82      192.32     87.13 o 
   8  -1  11      339.40      427.16     91.29 o 
  -6   0  11        6.31      109.89     85.82 o 
  -5   0  11       96.21       32.97     68.32 o 
  -4   0  11        3.01      134.91    139.31 o 
  -3   0  11      105.23       85.47     51.21 o 
  -2   0  11     1136.41     1123.76     53.70 o 
  -1   0  11      737.72      625.53     40.51 o 
   0   0  11     1342.60     1289.16     50.44 o 
   1   0  11     2214.12     2156.67     62.09 o 
   2   0  11     1905.98     1872.36     70.89 o 
   3   0  11     1142.45     1143.57     59.75 o 
   4   0  11       91.71      231.76     72.35 o 
   5   0  11      916.35      880.78     74.82 o 
   6   0  11        9.90       -1.26     57.47 o 
   7   0  11      103.20      173.35     70.70 o 
   8   0  11       10.76      -52.42    120.13 o 
  -6   1  11     1076.38     1200.19    115.83 o 
  -5   1  11     1229.52     1238.04     98.90 o 
  -4   1  11       89.31      125.48     61.84 o 
  -3   1  11      296.47      332.45     50.90 o 
  -2   1  11        7.65      141.98     52.43 o 
  -1   1  11       72.45      176.05     43.32 o 
   0   1  11     1868.81     1870.27     59.74 o 
   1   1  11     6408.85     6330.83    133.73 o 
   2   1  11     6737.40     6464.92    114.66 o 
   3   1  11    13134.55    12474.10    179.53 o 
   4   1  11     8753.85     8247.56    350.10 o 
   5   1  11     5567.48     5628.70    174.41 o 
   6   1  11     3335.97     3422.38    146.16 o 
   7   1  11     1897.76     1968.85    118.86 o 
   8   1  11      564.65      747.08    135.75 o 
   9   1  11      145.66      425.53    154.05 o 
  -6   2  11     1814.60     1967.14    128.59 o 
  -5   2  11      955.12     1009.12     93.57 o 
  -4   2  11      823.73      850.83     76.48 o 
  -3   2  11      148.70      204.78     46.97 o 
  -2   2  11        2.17       63.16     41.79 o 
  -1   2  11     3959.33     3586.59     81.34 o 
   0   2  11     3825.53     3975.17     84.18 o 
   1   2  11     1040.80     1026.45     51.71 o 
   2   2  11     2391.04     2301.83     78.25 o 
   3   2  11     1774.68     1822.97     69.94 o 
   4   2  11      418.04      358.82     58.54 o 
   5   2  11      891.57      893.02     75.41 o 
   6   2  11      591.18      555.23     69.50 o 
   7   2  11      253.12      284.59     70.86 o 
   8   2  11      153.38      234.78     91.75 o 
   9   2  11        6.16       71.09    100.77 o 
  -6   3  11      617.72      542.25     98.85 o 
  -5   3  11      484.54      606.33    234.27 o 
  -4   3  11     1333.12     1319.98     88.78 o 
  -3   3  11     2661.96     2728.20     95.80 o 
  -2   3  11     1469.17     1491.33     70.18 o 
  -1   3  11     1555.07     1682.30     56.98 o 
   0   3  11      383.97      450.81     36.19 o 
   1   3  11      546.35      574.32     50.93 o 
   2   3  11     1654.18     1780.50    154.16 o 
   3   3  11     1247.20     1207.79     58.77 o 
   4   3  11     5264.75     5250.97    120.82 o 
   5   3  11     3438.07     3230.43    131.74 o 
   6   3  11     4674.18     4258.38    157.84 o 
   7   3  11     3648.10     3245.68    141.90 o 
   8   3  11     1953.01     1888.65    116.40 o 
   9   3  11     1116.81     1059.11    116.49 o 
  -6   4  11     2669.14     2423.71    398.56 o 
  -5   4  11     5175.02     5632.95    196.16 o 
  -4   4  11     6012.46     5885.10    156.28 o 
  -3   4  11     6247.35     5921.37    144.28 o 
  -2   4  11     2860.85     2998.73    186.34 o 
  -1   4  11     4391.48     4258.05    107.82 o 
   0   4  11      436.34      573.11     45.50 o 
   1   4  11      791.69      898.01     77.11 o 
   2   4  11      311.52      356.60     58.86 o 
   3   4  11     3381.47     3329.56     95.99 o 
   4   4  11     1688.90     1724.85    143.29 o 
   5   4  11     3103.89     2977.24    156.00 o 
   6   4  11     3116.09     2843.91    162.03 o 
   7   4  11     1029.32      997.52     92.29 o 
   8   4  11     1032.51     1167.57     99.02 o 
   9   4  11      365.81      574.17    102.59 o 
  -6   5  11      383.49      493.21     87.24 o 
  -5   5  11      171.12      261.32     64.48 o 
  -4   5  11       85.62      229.79     55.65 o 
  -3   5  11     2416.13     2337.91    109.08 o 
  -2   5  11      816.29      877.50     60.46 o 
  -1   5  11     1060.50      927.73     57.66 o 
   0   5  11     1079.85      985.69     45.34 o 
   1   5  11      516.41      582.89     51.37 o 
   2   5  11      215.53      318.18     46.39 o 
   3   5  11      637.07      782.09     52.07 o 
   4   5  11      667.49      712.08    104.27 o 
   5   5  11      769.60      736.65     57.89 o 
   6   5  11      759.11      695.53     60.38 o 
   7   5  11     1117.73     1044.58     87.60 o 
   8   5  11     1022.85     1139.67    100.55 o 
   9   5  11      486.07      381.63    100.62 o 
  -6   6  11     1564.85     1811.63    130.33 o 
  -5   6  11     2189.68     2256.76    108.23 o 
  -4   6  11     7825.03     7234.26    218.43 o 
  -3   6  11     5969.15     6048.30    264.33 o 
  -2   6  11     7297.67     7574.40    194.38 o 
  -1   6  11     8448.29     7989.20    209.32 o 
   0   6  11     5421.52     5271.16    124.36 o 
   1   6  11     4506.71     4471.07    108.98 o 
   2   6  11     1292.22     1336.52     62.09 o 
   3   6  11      394.27      514.78    120.01 o 
   4   6  11       17.00       41.45     64.35 o 
   5   6  11      385.07      444.00    113.59 o 
   6   6  11     1041.11      953.37     82.31 o 
   7   6  11      779.14      825.54    124.76 o 
   8   6  11     1002.92      892.08     90.93 o 
   9   6  11      973.25     1068.85    150.92 o 
  -6   7  11      121.24      311.92    158.88 o 
  -5   7  11      473.97      430.30     67.10 o 
  -4   7  11      557.40      669.43     78.11 o 
  -3   7  11     2553.51     2515.05    100.25 o 
  -2   7  11     3274.61     2885.22    121.68 o 
  -1   7  11       66.50      161.52     60.87 o 
   0   7  11      641.53      724.02     55.17 o 
   1   7  11      432.37      490.33     44.32 o 
   2   7  11       92.55       89.45     51.58 o 
   3   7  11      683.36      806.65     88.24 o 
   4   7  11      138.82      227.97     77.98 o 
   5   7  11       50.43      232.18     63.16 o 
   6   7  11       93.07       39.76     69.44 o 
   7   7  11      589.49      551.11     81.29 o 
   9   7  11      207.12      295.44    119.09 o 
  -5   8  11      424.81      475.04     74.27 o 
  -4   8  11      801.34      875.96    166.80 o 
  -3   8  11     4183.29     3932.16    157.95 o 
  -2   8  11     1339.84     1476.74     77.78 o 
  -1   8  11     7200.78     6707.45    198.71 o 
   0   8  11    11510.66    11102.05    247.55 o 
   1   8  11     8405.38     7875.90    204.66 o 
   2   8  11     6289.54     5903.23    176.03 o 
   3   8  11     3877.93     3815.94    143.03 o 
   4   8  11     3052.04     3137.42    129.31 o 
   5   8  11     1410.58     1406.45     95.15 o 
   6   8  11      330.82      430.89     70.42 o 
   7   8  11       64.90      184.27     76.18 o 
   8   8  11      121.70      306.70    131.32 o 
  -5   9  11       96.83      438.96     88.53 o 
  -4   9  11       75.48       93.97     76.90 o 
  -3   9  11      956.72      921.41    134.76 o 
  -2   9  11      561.26      524.83     75.14 o 
  -1   9  11     2266.77     2172.43    132.61 o 
   0   9  11     1774.69     1942.04    109.59 o 
   1   9  11     2617.66     2579.35    123.62 o 
   2   9  11     1278.58     1186.18     89.02 o 
   3   9  11      364.73      475.02     65.68 o 
   4   9  11       81.96      131.08     60.96 o 
   5   9  11      476.37      509.59     69.77 o 
   6   9  11       11.53      161.34     70.80 o 
   7   9  11      115.15      332.25    109.45 o 
   8   9  11        1.86       -4.24    119.49 o 
  -5  10  11      388.21      608.34    164.06 o 
  -4  10  11       39.91      121.57     83.73 o 
  -3  10  11      207.46      259.80     77.07 o 
  -2  10  11      233.52      272.49     76.82 o 
  -1  10  11     1224.70     1201.33     94.08 o 
   0  10  11     2749.31     2829.29    155.11 o 
   1  10  11     6157.97     6051.54    188.68 o 
   2  10  11     5429.93     5465.49    260.85 o 
   3  10  11     9429.12     8667.46    225.05 o 
   4  10  11     7091.75     7002.16    201.64 o 
   5  10  11     3085.86     3416.23    254.34 o 
   6  10  11     1860.64     1861.83    176.86 o 
   7  10  11      541.88      744.89    123.90 o 
   8  10  11        6.00      108.11    120.78 o 
  -4  11  11      159.72      378.56     97.40 o 
  -3  11  11       53.29        7.89     80.57 o 
  -2  11  11      260.75      321.91     74.38 o 
  -1  11  11      740.66      813.51    112.26 o 
   0  11  11     1456.48     1448.00     96.72 o 
   1  11  11     2425.93     2373.85    120.87 o 
   2  11  11     1713.92     1597.77    117.77 o 
   3  11  11     1731.90     1636.07    104.88 o 
   4  11  11      294.70      295.78     73.16 o 
   5  11  11      790.78     1008.39    266.90 o 
   6  11  11      909.90      781.57    125.42 o 
   7  11  11        5.60      287.52    118.81 o 
   8  11  11      314.64      246.11    133.07 o 
  -4  12  11      535.40      498.73    149.39 o 
  -3  12  11      335.13      472.32     98.16 o 
  -2  12  11      487.00      557.40     93.16 o 
  -1  12  11      100.54      166.08     79.25 o 
   0  12  11      161.27      244.39     70.89 o 
   1  12  11      139.81      158.26     83.97 o 
   2  12  11      490.22      500.14    143.43 o 
   3  12  11      656.63      725.21     78.97 o 
   4  12  11     1477.88     1256.98    230.90 o 
   5  12  11     2130.21     1928.70    171.75 o 
   6  12  11     1652.24     1449.96    156.64 o 
   7  12  11     1516.43     1603.07    165.89 o 
  -3  13  11     1536.59     1331.07    189.42 o 
  -2  13  11      659.39      828.63    124.95 o 
  -1  13  11      184.56      273.18    145.00 o 
   0  13  11      197.16      314.37     80.01 o 
   1  13  11       90.70      137.73     70.23 o 
   2  13  11      428.86      442.57    154.65 o 
   3  13  11      620.41      748.46    178.79 o 
   4  13  11      622.17      783.60     90.38 o 
   5  13  11      510.62      607.27    109.22 o 
   6  13  11      666.62      523.65    129.62 o 
   7  13  11      589.09      498.25    140.95 o 
  -3  14  11      655.35      719.52    159.57 o 
  -2  14  11      529.15      517.81    100.54 o 
  -1  14  11      178.92      370.22     88.55 o 
   0  14  11      856.21      753.27    148.42 o 
   1  14  11       70.00      189.11     76.27 o 
   2  14  11       92.06      137.93     86.63 o 
   3  14  11      144.40      204.08     73.96 o 
   4  14  11       36.61       24.46    118.67 o 
   5  14  11      235.80      331.91    124.48 o 
   6  14  11      342.96      279.01    117.85 o 
  -2  15  11     2792.07     2684.45    219.72 o 
  -1  15  11     2625.26     2674.75    155.14 o 
   0  15  11     3591.60     3549.32    167.03 o 
   1  15  11      550.61      701.86     97.54 o 
   2  15  11     1538.10     1531.87    119.47 o 
   3  15  11       26.88      -98.24    105.08 o 
   4  15  11       84.36      229.58    127.10 o 
   5  15  11      221.93       63.19    116.67 o 
  -1  16  11      682.24      785.83    122.35 o 
   0  16  11      558.40      638.64    109.24 o 
   1  16  11      362.03      573.24    139.20 o 
   2  16  11        4.86      317.35    285.98 o 
   3  16  11        4.42      351.88    135.10 o 
   4  16  11      153.97       86.85    141.44 o 
   1  17  11     2463.29     2559.04    223.02 o 
   2  17  11     1312.27     1444.50    187.08 o 
   0 -10  12        1.40      217.26    148.96 o 
   1 -10  12      194.30      138.50    138.17 o 
   2 -10  12      313.79      440.83    164.55 o 
  -2  -9  12      218.25      301.11     98.09 o 
  -1  -9  12        3.92       92.04     96.02 o 
   0  -9  12      100.28      110.78    110.85 o 
   1  -9  12      121.71      235.70     95.32 o 
   2  -9  12      502.93      622.34    109.00 o 
   3  -9  12      544.57      711.30    198.24 o 
   4  -9  12      791.54      791.75    154.65 o 
  -3  -8  12     3805.30     3945.71    185.97 o 
  -2  -8  12     2873.33     2785.60    162.77 o 
  -1  -8  12     1773.16     1806.99    119.59 o 
   0  -8  12     3419.96     3601.47    196.73 o 
   1  -8  12     1026.12     1099.20    113.13 o 
   2  -8  12      284.31      301.47    203.76 o 
   3  -8  12       13.16      140.41     86.37 o 
   4  -8  12      371.77      476.84    120.45 o 
   5  -8  12      120.81      427.87    110.53 o 
  -3  -7  12      956.44     1114.36    122.96 o 
  -2  -7  12     1141.24      955.72    101.81 o 
  -1  -7  12      377.23      460.88    176.52 o 
   0  -7  12      563.71      579.70     89.12 o 
   1  -7  12       18.65      133.84     73.87 o 
   2  -7  12      247.59      432.82     93.31 o 
   3  -7  12       34.14      126.38     64.72 o 
   4  -7  12      308.27      491.43     74.18 o 
   5  -7  12      539.67      723.38     82.56 o 
  -4  -6  12      381.17      662.43     95.77 o 
  -3  -6  12     1756.36     1657.56    119.86 o 
  -2  -6  12     2475.91     2340.36    136.19 o 
  -1  -6  12     4501.09     4646.26    183.26 o 
   0  -6  12     5995.40     5665.03    199.27 o 
   1  -6  12     6160.44     5714.76    197.84 o 
   2  -6  12     4814.99     4645.07    181.01 o 
   3  -6  12     2482.37     2514.46    167.32 o 
   4  -6  12     1157.59     1329.60    104.02 o 
   5  -6  12      252.26      364.21     72.84 o 
   6  -6  12       26.73      215.81    129.62 o 
  -5  -5  12      704.26      813.58    136.25 o 
  -4  -5  12     1321.94     1354.26    106.14 o 
  -3  -5  12     1942.17     2193.01    160.09 o 
  -2  -5  12     3187.96     3302.29    225.82 o 
  -1  -5  12     4097.14     3815.15    160.36 o 
   0  -5  12     2711.32     2555.28    132.81 o 
   1  -5  12     3206.32     3022.32    140.01 o 
   2  -5  12     1819.76     1804.02    130.62 o 
   3  -5  12      140.84      290.27     69.97 o 
   4  -5  12      116.22      263.09     61.87 o 
   5  -5  12      155.49      339.54     63.67 o 
   6  -5  12      202.70      332.52     74.02 o 
   7  -5  12      188.68      423.49    141.62 o 
  -5  -4  12        6.78       96.34     90.87 o 
  -4  -4  12       43.61      149.29     79.47 o 
  -3  -4  12      244.47      350.73     73.21 o 
  -2  -4  12     1079.04     1145.57     80.85 o 
  -1  -4  12      810.80      949.93     91.35 o 
   0  -4  12     1893.70     1578.35    101.31 o 
   1  -4  12     3285.98     3346.18    126.48 o 
   2  -4  12     3270.71     3275.30    147.73 o 
   3  -4  12     7751.61     7200.78    262.22 o 
   4  -4  12     6475.67     6263.91    158.87 o 
   5  -4  12     2752.01     2715.34    109.36 o 
   6  -4  12      572.90      547.39     87.36 o 
   7  -4  12      694.23      613.92    132.61 o 
  -5  -3  12      210.29      281.70     84.35 o 
  -4  -3  12       41.83      107.74     77.21 o 
  -3  -3  12       15.82      124.17     65.01 o 
  -2  -3  12      890.82      986.88    137.91 o 
  -1  -3  12     2269.68     2093.99    155.72 o 
   0  -3  12     4352.44     3977.18    147.13 o 
   1  -3  12     6372.86     6422.78    145.67 o 
   2  -3  12     4070.76     4178.28    119.22 o 
   3  -3  12     5039.70     4964.73    145.54 o 
   4  -3  12      309.71      444.33     92.56 o 
   5  -3  12     1792.16     1812.78     87.54 o 
   6  -3  12      811.41      796.37    122.40 o 
   7  -3  12      265.09      392.76     85.86 o 
  -5  -2  12      296.72      340.46    163.49 o 
  -4  -2  12        3.50      105.69     74.75 o 
  -3  -2  12      162.05      124.36     69.82 o 
  -2  -2  12       51.56      232.21     51.73 o 
  -1  -2  12     2235.02     2232.23    121.94 o 
   0  -2  12     2048.06     2133.45    243.68 o 
   1  -2  12     1942.23     1715.88     76.92 o 
   2  -2  12     3232.82     3098.18    100.09 o 
   3  -2  12     2384.42     2266.67    142.30 o 
   4  -2  12     3525.66     3356.53    153.88 o 
   5  -2  12     1056.13     1226.10     88.29 o 
   6  -2  12      610.75      627.98     84.23 o 
   7  -2  12     1206.71     1269.63    103.89 o 
   8  -2  12      907.18     1160.35    161.35 o 
  -5  -1  12     3614.10     4006.56    178.02 o 
  -4  -1  12     4188.34     4497.84    236.53 o 
  -3  -1  12     1285.49     1248.18     94.87 o 
  -2  -1  12     1144.51     1096.48     68.59 o 
  -1  -1  12        1.87      118.86     37.23 o 
   0  -1  12      267.19      317.62     37.41 o 
   1  -1  12      516.50      551.66     51.19 o 
   2  -1  12     2565.41     2565.90     89.44 o 
   3  -1  12     3200.07     2945.19     97.21 o 
   4  -1  12     4432.71     4526.97    122.69 o 
   5  -1  12     2313.48     2201.66    180.74 o 
   6  -1  12     4269.31     3975.63    161.28 o 
   7  -1  12      742.03      561.60     89.54 o 
   8  -1  12      272.95      379.23    122.80 o 
  -6   0  12      851.25      857.93    144.51 o 
  -5   0  12      617.46      608.21    152.96 o 
  -4   0  12      179.06      160.77     67.67 o 
  -3   0  12      735.88      656.01     78.35 o 
  -2   0  12     1411.93     1326.76     90.85 o 
  -1   0  12       11.31      112.28     35.81 o 
   0   0  12      344.20      452.46     52.36 o 
   1   0  12      174.02      239.29     37.90 o 
   2   0  12      748.83      881.69     69.03 o 
   3   0  12     1693.48     1680.70     75.09 o 
   4   0  12     1496.71     1359.48     90.41 o 
   5   0  12     2178.42     1959.91    124.53 o 
   6   0  12      719.91      616.18     79.04 o 
   7   0  12     1712.70     1702.20    116.64 o 
   8   0  12     1055.06     1014.06    109.31 o 
  -6   1  12     2054.55     2216.66    201.59 o 
  -5   1  12     2584.32     2378.56    134.50 o 
  -4   1  12     6073.99     5841.45    338.89 o 
  -3   1  12     5589.20     5666.42    178.18 o 
  -2   1  12     1867.36     1954.24     81.84 o 
  -1   1  12     8366.94     8515.50    214.73 o 
   0   1  12     6418.69     6366.72    112.35 o 
   1   1  12     1763.08     1811.31     60.45 o 
   2   1  12     1770.68     1722.44     82.66 o 
   3   1  12      366.87      384.99     63.23 o 
   4   1  12       72.78       69.56     54.32 o 
   5   1  12     2085.90     2219.93    114.91 o 
   6   1  12     3370.08     3610.71    150.91 o 
   7   1  12     1659.82     1752.30    116.55 o 
   8   1  12      781.22      757.91    137.95 o 
  -6   2  12     1282.10     1670.57    184.94 o 
  -5   2  12     2082.70     1970.14    152.72 o 
  -4   2  12     3014.53     2709.05    131.28 o 
  -3   2  12      494.60      512.86     62.14 o 
  -2   2  12     6644.69     6599.97    146.54 o 
  -1   2  12      224.52      344.50     88.84 o 
   0   2  12       24.15      144.76     33.83 o 
   1   2  12       97.83      194.44     33.67 o 
   2   2  12       51.61       86.76     38.35 o 
   3   2  12      522.60      643.81     51.39 o 
   4   2  12     1475.49     1597.05     94.31 o 
   5   2  12     1266.36     1182.94    149.05 o 
   6   2  12      492.77      547.31     69.89 o 
   7   2  12      470.19      509.68     81.15 o 
   8   2  12     1063.16      918.76     98.20 o 
  -6   3  12      422.74      387.64    149.37 o 
  -5   3  12      568.97      625.82     84.59 o 
  -4   3  12     2370.90     2330.77    120.57 o 
  -3   3  12     2440.83     2254.91     91.50 o 
  -2   3  12     5336.34     4924.16    126.64 o 
  -1   3  12     5608.69     5509.05    164.89 o 
   0   3  12    16410.03    15958.12    359.04 o 
   1   3  12     6303.68     6132.92    106.20 o 
   2   3  12     7547.70     7588.12    287.13 o 
   3   3  12     4647.50     4476.43    111.62 o 
   4   3  12      405.30      394.22     66.55 o 
   5   3  12        1.43      -13.61     52.02 o 
   6   3  12        3.89       22.20     58.81 o 
   7   3  12      289.68      414.55    147.52 o 
   8   3  12      140.21      275.89     81.37 o 
  -6   4  12      414.99      433.18    150.48 o 
  -5   4  12      324.75      383.40     84.58 o 
  -4   4  12     2435.00     2319.46    102.44 o 
  -3   4  12     4794.10     4686.50    132.36 o 
  -2   4  12     5798.89     5762.84    157.62 o 
  -1   4  12     6683.76     6267.35    253.90 o 
   0   4  12     1486.27     1419.10     55.67 o 
   1   4  12     2727.30     2750.19    115.46 o 
   2   4  12      669.37      667.30     49.33 o 
   3   4  12      256.77      419.81     62.90 o 
   4   4  12        6.76       67.07     44.33 o 
   5   4  12      668.09      652.30     72.97 o 
   6   4  12      557.47      582.03     74.11 o 
   7   4  12      528.61      615.11     85.48 o 
   8   4  12      287.33      460.12     90.75 o 
   9   4  12      483.47      574.68    156.33 o 
  -6   5  12        1.33      109.99    145.12 o 
  -5   5  12        8.98       50.02     83.73 o 
  -4   5  12       83.44      206.34     62.34 o 
  -3   5  12       36.98      150.56     53.42 o 
  -2   5  12      279.55      506.05    116.07 o 
  -1   5  12     2596.93     2559.90    108.72 o 
   0   5  12     3710.90     3627.72    100.67 o 
   1   5  12     2645.63     2902.05     90.04 o 
   2   5  12     3249.57     3029.48     94.07 o 
   3   5  12     5064.79     5055.46    123.43 o 
   4   5  12     3431.45     3439.05    214.19 o 
   5   5  12     2046.80     2073.14     86.29 o 
   6   5  12     1262.18     1421.62     96.05 o 
   7   5  12      667.53      701.74     80.85 o 
   8   5  12        0.77      223.07     81.39 o 
   9   5  12       18.44      466.62    147.28 o 
  -5   6  12      127.10      260.80     74.06 o 
  -4   6  12        8.84      179.92     58.53 o 
  -3   6  12      190.82      375.02     73.55 o 
  -2   6  12     1799.73     1780.90     79.31 o 
  -1   6  12      542.24      667.60     72.64 o 
   0   6  12     3598.94     3457.03    136.60 o 
   1   6  12     4097.71     3985.33    106.91 o 
   2   6  12     5567.86     5681.81    201.92 o 
   3   6  12     3126.20     2977.73     96.54 o 
   4   6  12     2666.61     2584.38     92.75 o 
   5   6  12     1061.67     1033.61     64.80 o 
   6   6  12       39.62       50.71     49.39 o 
   7   6  12       21.01      100.81     64.04 o 
   8   6  12       12.77      209.94    211.28 o 
  -5   7  12        8.82      151.31     75.27 o 
  -4   7  12        0.81      201.60     67.08 o 
  -3   7  12       28.78      146.17     55.67 o 
  -2   7  12      115.85      248.07    119.96 o 
  -1   7  12     1601.59     1626.79    190.69 o 
   0   7  12     2599.38     2662.38    122.53 o 
   1   7  12     1722.01     1751.94     74.34 o 
   2   7  12     1671.44     1782.82     75.44 o 
   3   7  12     1810.80     1820.68     99.17 o 
   4   7  12     2275.82     2238.70    112.09 o 
   5   7  12     1753.28     1730.44    103.44 o 
   6   7  12     1322.95     1114.79     89.80 o 
   7   7  12      972.27      892.58    125.88 o 
   8   7  12      300.96      765.87    119.58 o 
  -5   8  12     2691.24     2800.00    124.79 o 
  -4   8  12     2353.20     2606.49    132.99 o 
  -3   8  12     2031.65     2019.30     96.13 o 
  -2   8  12      394.40      453.39     75.80 o 
  -1   8  12        2.43       57.00     64.82 o 
   0   8  12        6.80      102.15     58.97 o 
   1   8  12      697.59      759.83     54.93 o 
   2   8  12     1218.80     1212.43     89.91 o 
   3   8  12     2362.74     2251.77    114.05 o 
   4   8  12     4958.81     4989.86    186.59 o 
   5   8  12     3426.96     3534.98    143.36 o 
   6   8  12     2109.98     1928.93    111.95 o 
   7   8  12      344.04      506.89    230.90 o 
  -5   9  12      740.72      865.86     87.71 o 
  -4   9  12      273.94      394.72     74.15 o 
  -3   9  12      152.35      233.71     80.22 o 
  -2   9  12       35.33       44.81     65.06 o 
  -1   9  12       16.18       30.19     69.33 o 
   0   9  12      820.13      676.39    126.35 o 
   1   9  12     1308.93     1311.84     93.07 o 
   2   9  12     2276.41     2137.47    154.45 o 
   3   9  12      320.65      372.29     71.90 o 
   4   9  12     1075.16     1211.73     95.63 o 
   5   9  12     1937.52     1999.35    115.23 o 
   6   9  12      597.43      652.02    123.81 o 
   7   9  12      444.95      600.08     84.21 o 
   8   9  12      575.99      540.27    133.74 o 
  -4  10  12     2713.83     3035.59    163.84 o 
  -3  10  12     2856.28     3113.41    158.30 o 
  -2  10  12     3872.74     3804.58    169.59 o 
  -1  10  12     3095.43     3373.56    155.33 o 
   0  10  12      676.66      727.15     78.06 o 
   1  10  12      577.48      529.49     72.96 o 
   2  10  12      212.40      320.62     64.80 o 
   3  10  12      146.59      154.83     86.10 o 
   4  10  12      861.83      789.20     86.78 o 
   5  10  12     1641.99     1505.72    105.08 o 
   6  10  12      367.58      544.42    172.05 o 
   7  10  12     1513.07     1403.35    152.60 o 
   8  10  12      518.12      620.74    138.15 o 
  -4  11  12     1355.19     1576.12    132.88 o 
  -3  11  12      595.21      716.01    188.68 o 
  -2  11  12      351.29      342.74     82.83 o 
  -1  11  12      125.96       73.78     70.95 o 
   0  11  12       16.12       57.74     68.25 o 
   1  11  12       12.24      -31.31     59.15 o 
   2  11  12       50.79      176.69     69.32 o 
   3  11  12      496.21      523.95     78.16 o 
   4  11  12      414.38      453.19     76.89 o 
   5  11  12     1518.58     1445.32    153.24 o 
   6  11  12     1146.36     1341.17    137.93 o 
   7  11  12      562.17      521.71    126.20 o 
   8  11  12      366.03      624.80    144.29 o 
  -3  12  12     1044.89     1232.71    122.84 o 
  -2  12  12     3121.12     3370.87    163.84 o 
  -1  12  12     3664.54     3457.06    194.50 o 
   0  12  12     3188.95     3188.64    192.94 o 
   1  12  12     2844.24     2794.60    172.33 o 
   2  12  12     2415.55     2379.40    130.75 o 
   3  12  12      980.41     1014.61     97.71 o 
   4  12  12      383.55      509.69     97.57 o 
   5  12  12       71.92      279.26     98.25 o 
   6  12  12       48.29      138.10    117.86 o 
   7  12  12      114.55      327.36    129.85 o 
  -3  13  12     1153.52      960.05    168.31 o 
  -2  13  12     1984.54     2092.33    144.98 o 
  -1  13  12     2190.26     2254.43    135.81 o 
   0  13  12     1230.11     1091.79    106.75 o 
   1  13  12      617.22      443.21     78.85 o 
   2  13  12      109.83      128.51     72.44 o 
   3  13  12       44.14      100.74     80.47 o 
   4  13  12        5.36       37.09    113.68 o 
   5  13  12       74.70      180.90    118.84 o 
   6  13  12      459.25      440.02    119.27 o 
   7  13  12      330.60      181.12    122.87 o 
  -2  14  12      529.03      515.90    105.93 o 
  -1  14  12     1656.32     1573.92    152.69 o 
   0  14  12     1366.98     1219.35    114.15 o 
   1  14  12     1651.23     1655.17    117.40 o 
   2  14  12      637.78      696.74     94.57 o 
   3  14  12      647.01      718.28     89.87 o 
   4  14  12     1198.44     1428.81    162.57 o 
   5  14  12      701.49      666.66    136.17 o 
   6  14  12      255.90      270.29    120.44 o 
  -1  15  12     1506.17     1528.44    135.67 o 
   0  15  12     2446.25     2581.93    155.66 o 
   1  15  12     1229.96     1071.91    112.00 o 
   2  15  12     2584.26     2223.87    175.71 o 
   3  15  12     1252.16     1316.23    170.87 o 
   4  15  12      534.47      388.31    117.46 o 
   5  15  12      106.62      439.94    145.13 o 
   0  16  12      588.10      714.27    108.73 o 
   1  16  12      475.74      595.81    246.91 o 
   2  16  12      743.27      757.59    110.51 o 
   3  16  12      382.60      665.10    150.10 o 
   0  -9  13     2428.98     2295.44    148.38 o 
   1  -9  13     1152.38     1173.02    123.70 o 
   2  -9  13      633.07      634.12    157.46 o 
  -2  -8  13     1016.68     1058.00    113.43 o 
  -1  -8  13     1713.20     1886.43    135.37 o 
   0  -8  13     1013.80      877.03    102.03 o 
   1  -8  13     2377.97     2295.01    151.12 o 
   2  -8  13     2654.98     2586.41    161.43 o 
   3  -8  13     1386.13     1519.10    129.76 o 
   4  -8  13      565.06      622.39    157.08 o 
  -3  -7  13      749.90      863.06    276.04 o 
  -2  -7  13     1951.59     1892.03    133.18 o 
  -1  -7  13     1550.89     1474.04    118.58 o 
   0  -7  13     2448.77     2407.66    245.60 o 
   1  -7  13     1853.26     1774.52    158.58 o 
   2  -7  13     1139.52     1190.66    117.10 o 
   3  -7  13     1459.64     1361.39    120.22 o 
   4  -7  13     1033.74     1177.52    149.42 o 
   5  -7  13     1000.72      998.09    117.93 o 
  -3  -6  13      373.70      712.35    151.10 o 
  -2  -6  13        6.60      115.93    145.14 o 
  -1  -6  13       46.96      264.55     85.85 o 
   0  -6  13       14.21       -0.14     76.12 o 
   1  -6  13      766.57      868.55    137.13 o 
   2  -6  13     2770.23     2552.50    140.03 o 
   3  -6  13     2583.05     2327.29    196.98 o 
   4  -6  13     2769.89     2730.36    119.64 o 
   5  -6  13     2106.36     2145.25    121.52 o 
  -4  -5  13       25.63      146.99     91.31 o 
  -3  -5  13        3.61      129.87    126.62 o 
  -2  -5  13      480.33      667.51     97.63 o 
  -1  -5  13     1931.48     1737.80    118.80 o 
   0  -5  13     2515.59     2443.88    132.97 o 
   1  -5  13     3162.63     2991.30    251.70 o 
   2  -5  13     3641.83     3416.73    121.35 o 
   3  -5  13     5045.19     5280.78    152.95 o 
   4  -5  13     1960.84     2027.55    157.96 o 
   5  -5  13     1589.81     1498.46    141.55 o 
   6  -5  13      852.04      838.90    125.45 o 
  -4  -4  13     1360.25     1617.17    184.40 o 
  -3  -4  13     1886.59     2088.39    126.20 o 
  -2  -4  13      466.31      519.69     88.06 o 
  -1  -4  13     2277.93     2184.92    126.88 o 
   0  -4  13     1819.40     1883.06    112.12 o 
   1  -4  13      266.64      322.68     85.17 o 
   2  -4  13      514.41      523.81     63.20 o 
   3  -4  13      504.84      652.01     65.44 o 
   4  -4  13      621.29      676.09     67.77 o 
   5  -4  13     1540.33     1520.72    108.71 o 
   6  -4  13      862.39      986.54    103.24 o 
  -5  -3  13     1988.79     2173.64    187.08 o 
  -4  -3  13     2340.57     2470.53    139.90 o 
  -3  -3  13     1421.65     1547.23    108.58 o 
  -2  -3  13      414.64      548.71     64.51 o 
  -1  -3  13       61.65       79.11     66.70 o 
   0  -3  13      703.61      631.61     75.04 o 
   1  -3  13       12.27      126.32     49.22 o 
   2  -3  13      540.61      612.83     77.01 o 
   3  -3  13     4077.71     4144.68    126.42 o 
   4  -3  13     3621.36     3645.08    120.84 o 
   5  -3  13     3143.84     3052.57    142.87 o 
   6  -3  13     2529.58     2414.46    133.82 o 
   7  -3  13     2186.55     2085.29    184.12 o 
  -5  -2  13      900.47      823.54    110.18 o 
  -4  -2  13     1543.38     1481.26    143.90 o 
  -3  -2  13     1015.49      916.99     93.22 o 
  -2  -2  13     1906.26     2060.81    156.10 o 
  -1  -2  13     1635.19     1619.40     80.33 o 
   0  -2  13     4416.19     4177.70    207.71 o 
   1  -2  13      103.51      232.17     49.76 o 
   2  -2  13       31.43      234.91    102.11 o 
   3  -2  13       29.64      134.08    100.97 o 
   4  -2  13      421.72      596.79     72.60 o 
   5  -2  13       33.69      166.20     65.27 o 
   6  -2  13       38.47      151.51     78.89 o 
   7  -2  13      317.44      516.34    129.93 o 
  -5  -1  13     1698.27     1875.82    272.46 o 
  -4  -1  13     2004.74     1787.74    138.62 o 
  -3  -1  13     4114.56     3966.62    161.22 o 
  -2  -1  13     4226.67     4314.05    157.60 o 
  -1  -1  13     4803.76     4726.69    124.65 o 
   0  -1  13     1659.16     1665.95     68.94 o 
   1  -1  13      756.70      775.82     76.80 o 
   2  -1  13     2863.70     2594.77    126.46 o 
   3  -1  13      156.02      326.42     49.98 o 
   4  -1  13      484.81      422.76     67.32 o 
   5  -1  13      965.08      783.84     81.58 o 
   6  -1  13     1336.36     1419.18    106.06 o 
   7  -1  13     1579.09     1834.83    122.53 o 
   8  -1  13     2041.29     2153.53    192.85 o 
  -5   0  13      806.00      836.95    105.96 o 
  -4   0  13     1595.02     1506.98    116.80 o 
  -3   0  13     3652.84     3791.23    239.50 o 
  -2   0  13     3540.03     3643.51    164.58 o 
  -1   0  13     4350.42     4539.09    127.42 o 
   0   0  13     2173.99     1960.13     66.63 o 
   1   0  13     3243.74     3053.11     97.06 o 
   2   0  13     2371.19     2203.34     84.37 o 
   3   0  13     1138.90     1093.04     86.51 o 
   4   0  13      338.28      404.07     87.67 o 
   5   0  13       84.81      184.35     62.22 o 
   6   0  13       29.30       80.83    110.35 o 
   7   0  13      270.26      250.13     93.60 o 
   8   0  13      107.27      404.60    140.96 o 
  -5   1  13      265.55      481.25     87.85 o 
  -4   1  13       77.14      228.96     77.27 o 
  -3   1  13     1128.85     1147.89     91.61 o 
  -2   1  13     2433.84     2380.51    179.69 o 
  -1   1  13     3545.61     3480.40     89.06 o 
   0   1  13     3980.53     3992.27    114.51 o 
   1   1  13     5780.13     5814.37    207.06 o 
   2   1  13     5734.90     5545.17    403.76 o 
   3   1  13     3207.34     2899.84    164.26 o 
   4   1  13      897.72      907.35     77.18 o 
   5   1  13      498.02      562.00     77.43 o 
   6   1  13       66.14      204.17     70.56 o 
   7   1  13       19.34      -32.48     75.43 o 
   8   1  13       47.15      222.39     88.15 o 
  -5   2  13      422.47      597.44     93.79 o 
  -4   2  13      891.46     1127.89     94.72 o 
  -3   2  13     3482.43     3422.51    429.47 o 
  -2   2  13     5436.16     5422.50    163.13 o 
  -1   2  13     2891.16     2996.93    109.14 o 
   0   2  13     2556.33     2500.61     73.84 o 
   1   2  13     1491.61     1555.85     69.72 o 
   2   2  13     3729.17     3412.88    100.62 o 
   3   2  13     4290.51     3944.74    145.28 o 
   4   2  13     1765.15     1815.16    105.11 o 
   5   2  13      940.65     1006.02     91.34 o 
   6   2  13      213.00      225.11     64.77 o 
   7   2  13      118.17      222.93    149.95 o 
   8   2  13       17.72       16.36     84.45 o 
  -5   3  13     1117.90      988.21    100.21 o 
  -4   3  13     1196.52     1407.34     98.27 o 
  -3   3  13       75.95      140.57     52.51 o 
  -2   3  13        7.59       38.76     57.08 o 
  -1   3  13       27.02       91.89     52.05 o 
   0   3  13     1259.05     1394.26     57.66 o 
   1   3  13     2300.82     2303.19     94.10 o 
   2   3  13     4015.41     3911.91    107.63 o 
   3   3  13     2864.27     2819.17     93.00 o 
   4   3  13     3441.83     3372.93    139.83 o 
   5   3  13     2018.29     1915.45    113.10 o 
   6   3  13     2330.75     2285.87    128.11 o 
   7   3  13     1214.42     1141.26    102.25 o 
   8   3  13      287.88      358.74     95.64 o 
  -5   4  13      346.92      369.11     85.95 o 
  -4   4  13        2.90      127.98     70.76 o 
  -3   4  13      292.54      455.91     73.18 o 
  -2   4  13     1947.45     2081.35    147.06 o 
  -1   4  13     1371.37     1642.49     76.76 o 
   0   4  13     2854.10     2717.96    116.04 o 
   1   4  13     4755.36     4825.25    119.52 o 
   2   4  13     7334.96     7118.51    146.79 o 
   3   4  13     8057.31     7748.08    177.86 o 
   4   4  13     4636.96     4298.92    155.16 o 
   5   4  13      613.15      660.17     75.70 o 
   6   4  13     1080.26     1097.34     94.86 o 
   7   4  13      393.83      421.98     82.37 o 
   8   4  13      562.91      662.33    162.96 o 
  -5   5  13     1634.76     1600.63    115.31 o 
  -4   5  13     1988.58     2224.37    109.80 o 
  -3   5  13     2790.94     2762.93    188.08 o 
  -2   5  13     1576.46     1523.00     75.92 o 
  -1   5  13     1064.05     1159.29     84.75 o 
   0   5  13      712.59      654.09     75.39 o 
   1   5  13      158.32      300.22     45.59 o 
   2   5  13       20.37       34.60     42.31 o 
   3   5  13      702.60      665.52     57.23 o 
   4   5  13      953.10      778.38     61.22 o 
   5   5  13     1810.09     1553.45    106.39 o 
   6   5  13     2141.05     2076.63    119.59 o 
   7   5  13     1314.89     1192.83    104.99 o 
   8   5  13      760.43      586.31     96.35 o 
  -5   6  13     2208.64     2374.74    118.40 o 
  -4   6  13     2316.89     2384.08    280.57 o 
  -3   6  13     3038.26     2933.64    135.97 o 
  -2   6  13     1010.29     1116.27     89.59 o 
  -1   6  13       39.42       46.79     59.94 o 
   0   6  13      195.00      172.08     95.77 o 
   1   6  13     1644.83     1634.83    114.88 o 
   2   6  13     2848.32     2777.39    209.83 o 
   3   6  13     2930.73     2997.44     99.14 o 
   4   6  13     3808.42     3668.67    114.01 o 
   5   6  13     3166.64     3095.19    109.19 o 
   6   6  13     1503.00     1333.08     98.16 o 
   7   6  13     1883.08     1947.96    119.36 o 
   8   6  13      825.38      990.97    169.24 o 
  -5   7  13     1262.28     1730.89    182.16 o 
  -4   7  13      736.86      821.67     75.78 o 
  -3   7  13     1923.06     1763.09    273.51 o 
  -2   7  13     1369.04     1607.87    308.49 o 
  -1   7  13     1304.73     1150.81     88.36 o 
   0   7  13     1554.54     1535.70    141.60 o 
   1   7  13      638.51      761.02    124.00 o 
   2   7  13      859.80      884.39     62.33 o 
   3   7  13      104.25      178.97     48.29 o 
   4   7  13       81.85      159.89     70.64 o 
   5   7  13        4.84      127.10     50.79 o 
   6   7  13      293.84      250.82     53.65 o 
   7   7  13      118.85      258.38     75.09 o 
   8   7  13      194.77      441.25    141.11 o 
  -5   8  13      956.84     1208.74    194.07 o 
  -4   8  13     2353.03     2796.60    153.92 o 
  -3   8  13     4523.59     4719.85    189.45 o 
  -2   8  13     6100.99     6090.65    205.79 o 
  -1   8  13     2450.81     2264.85    198.21 o 
   0   8  13      928.77      875.61     88.65 o 
   1   8  13      819.10      906.67     83.83 o 
   2   8  13      726.69      842.29     58.20 o 
   3   8  13        7.04       63.21     64.55 o 
   4   8  13      152.68      282.90     71.66 o 
   5   8  13      547.38      553.67     76.42 o 
   6   8  13      563.15      695.74     87.49 o 
   7   8  13     1441.02     1615.62    157.23 o 
   8   8  13     1917.43     1904.58    127.62 o 
  -4   9  13     1001.55     1092.96    117.04 o 
  -3   9  13     3119.16     3173.90    161.89 o 
  -2   9  13     1871.75     1976.94    122.61 o 
  -1   9  13     1023.83      952.45    104.67 o 
   0   9  13     1570.92     1603.45    108.25 o 
   1   9  13     3179.92     3028.19    187.25 o 
   2   9  13     1373.13     1313.57     97.77 o 
   3   9  13      880.41      851.20     95.03 o 
   4   9  13      187.95      271.12     75.30 o 
   5   9  13       43.67      189.03     85.88 o 
   6   9  13      133.15      196.43     74.82 o 
   7   9  13       19.11      183.34    131.44 o 
  -4  10  13      213.06      195.94    135.72 o 
  -3  10  13      831.29      823.54    107.92 o 
  -2  10  13     2265.75     2201.96    136.77 o 
  -1  10  13     2309.50     2325.13    187.66 o 
   0  10  13     1689.37     1860.62    117.71 o 
   1  10  13     3114.61     2850.94    138.14 o 
   2  10  13     1902.10     1747.68    108.40 o 
   3  10  13     2338.29     2331.89    121.45 o 
   4  10  13      407.89      490.44     78.69 o 
   5  10  13       25.33      134.88     82.79 o 
   6  10  13        2.52      219.36     78.42 o 
   7  10  13        2.54      124.80    117.15 o 
   8  10  13      352.08      619.59    144.67 o 
  -3  11  13     1577.76     1734.90    127.79 o 
  -2  11  13     2204.44     2016.78    232.41 o 
  -1  11  13     2110.89     2173.75    132.82 o 
   0  11  13     4226.40     4171.55    323.07 o 
   1  11  13     1755.13     1655.01    123.38 o 
   2  11  13     1524.30     1379.92    103.62 o 
   3  11  13      611.76      516.24     86.67 o 
   4  11  13      648.11      700.76    178.03 o 
   5  11  13      163.48      177.22     80.08 o 
   6  11  13       76.11      316.02     89.70 o 
   7  11  13       38.17      282.19    130.02 o 
  -3  12  13      169.68      380.22    101.81 o 
  -2  12  13       17.80      117.06     82.12 o 
  -1  12  13      174.04      174.38     86.22 o 
   0  12  13      193.52      192.71     74.63 o 
   1  12  13     1056.35     1000.14     93.29 o 
   2  12  13     2602.98     2518.01    133.44 o 
   3  12  13     2159.96     2109.15    125.29 o 
   4  12  13     1647.63     1519.11    116.88 o 
   5  12  13      482.82      717.91    111.39 o 
   6  12  13      731.05      938.54    137.95 o 
   7  12  13      162.63      207.97    136.35 o 
  -2  13  13      326.68      580.61     97.35 o 
  -1  13  13     1612.56     1385.55    159.54 o 
   0  13  13     1981.83     1947.54    129.78 o 
   1  13  13     1597.88     1557.62    111.69 o 
   2  13  13     1032.84     1022.16     99.45 o 
   3  13  13     1503.98     1386.87    109.66 o 
   4  13  13     1035.58      955.10    100.49 o 
   5  13  13      795.55      899.39    162.90 o 
   6  13  13      278.34      349.41    119.35 o 
  -2  14  13      346.79      501.17    154.27 o 
  -1  14  13      169.56      204.74    101.13 o 
   0  14  13      444.90      415.77     98.36 o 
   1  14  13       31.36       50.97    110.36 o 
   2  14  13       53.84      167.10     83.54 o 
   3  14  13       96.63      278.62     91.35 o 
   4  14  13      376.10      677.21    153.87 o 
   5  14  13      511.43      822.86    150.49 o 
   6  14  13      660.65      607.80    132.18 o 
  -1  15  13        1.05       62.23    149.50 o 
   0  15  13      497.85      477.11     99.80 o 
   1  15  13      866.77     1016.88    111.38 o 
   2  15  13      556.25      534.80     96.87 o 
   3  15  13      936.34     1165.81    221.25 o 
   4  15  13     1421.70     1410.14    182.42 o 
   1  16  13      319.42      549.57    119.58 o 
   2  16  13       19.40       84.86    100.45 o 
  -1  -8  14       54.15      231.33    134.44 o 
   0  -8  14      383.62      412.74    102.79 o 
   1  -8  14     1507.60     1359.80    189.69 o 
   2  -8  14     1766.27     1936.45    200.44 o 
   3  -8  14      758.67      920.29    186.92 o 
  -2  -7  14      481.79      715.68    112.47 o 
  -1  -7  14      113.29      295.74    103.70 o 
   0  -7  14       20.34       88.42     99.84 o 
   1  -7  14        7.71       45.86    122.71 o 
   2  -7  14       70.71      161.90     95.83 o 
   3  -7  14      295.98      557.57    100.20 o 
   4  -7  14      375.12     1044.23    164.83 o 
  -2  -6  14     1937.74     2023.27    136.89 o 
  -1  -6  14      734.49      882.35    104.88 o 
   0  -6  14      635.88      717.87    106.50 o 
   1  -6  14      165.37      195.80     89.73 o 
   2  -6  14        5.99      119.84     87.70 o 
   3  -6  14       47.33      334.36    125.97 o 
   4  -6  14      389.37      513.24     81.21 o 
   5  -6  14      951.79     1041.33    173.16 o 
  -3  -5  14     1702.94     1689.53    179.67 o 
  -2  -5  14     2073.88     1924.44    192.03 o 
  -1  -5  14     1528.30     1522.53    225.98 o 
   0  -5  14      678.43      795.39    192.23 o 
   1  -5  14      912.87      921.27    108.19 o 
   2  -5  14       16.19      152.35    214.17 o 
   3  -5  14       35.71      131.73     68.66 o 
   4  -5  14       72.23      155.07     72.61 o 
   5  -5  14      278.94      337.53     88.22 o 
  -4  -4  14      329.67      470.58    127.60 o 
  -3  -4  14      166.23      204.70    135.67 o 
  -2  -4  14      825.66      808.57    103.84 o 
  -1  -4  14     1926.24     1869.86    146.62 o 
   0  -4  14     2952.04     2808.43    144.93 o 
   1  -4  14     2867.43     2922.22    142.70 o 
   2  -4  14     1118.41     1250.61     76.78 o 
   3  -4  14      632.78      668.61     95.83 o 
   4  -4  14      433.83      439.25     81.74 o 
   5  -4  14       23.29      126.10     99.68 o 
   6  -4  14       86.30      169.34     91.13 o 
  -4  -3  14     1489.32     1731.58    126.99 o 
  -3  -3  14     3491.04     3388.56    159.12 o 
  -2  -3  14     4152.46     3729.49    232.25 o 
  -1  -3  14     5397.80     5159.85    186.24 o 
   0  -3  14     5699.14     5373.73    186.07 o 
   1  -3  14     3590.28     3160.79    143.07 o 
   2  -3  14     1709.13     1854.72     88.58 o 
   3  -3  14      987.68      941.38     69.47 o 
   4  -3  14      208.08      291.07     77.92 o 
   5  -3  14       82.89      107.50     75.62 o 
   6  -3  14       86.18       74.07    110.55 o 
  -4  -2  14      105.36      264.98     92.83 o 
  -3  -2  14       27.01        6.64     79.00 o 
  -2  -2  14       62.01       89.36     68.77 o 
  -1  -2  14      223.20      263.07     71.88 o 
   0  -2  14      338.89      308.73    101.65 o 
   1  -2  14      922.41      987.66     66.50 o 
   2  -2  14     1944.61     2036.73    165.65 o 
   3  -2  14      689.13      764.76     80.77 o 
   4  -2  14      633.06      743.37     80.41 o 
   5  -2  14     1317.93     1251.25     99.56 o 
   6  -2  14      115.18      313.38     84.59 o 
   7  -2  14       17.77      107.49    115.90 o 
  -4  -1  14       59.01      203.85     93.10 o 
  -3  -1  14      358.84      383.15     78.87 o 
  -2  -1  14     2415.41     2359.12    124.03 o 
  -1  -1  14     4748.31     4843.90    132.71 o 
   0  -1  14     7695.81     7696.57    205.00 o 
   1  -1  14     8144.72     8152.61    272.00 o 
   2  -1  14     3617.52     3743.44    624.38 o 
   3  -1  14     2640.01     2568.46    190.79 o 
   4  -1  14     4711.08     4479.63    255.65 o 
   5  -1  14      606.93      649.82     81.19 o 
   6  -1  14      717.54      751.09    139.43 o 
   7  -1  14      385.28      453.21     83.42 o 
  -5   0  14      374.96      292.66    163.88 o 
  -4   0  14      137.80      243.26     90.40 o 
  -3   0  14        4.32      115.39     77.21 o 
  -2   0  14       48.20       53.05     67.25 o 
  -1   0  14      196.95      263.13     53.10 o 
   0   0  14      941.74     1054.45     56.01 o 
   1   0  14      439.15      526.59     56.26 o 
   2   0  14      828.46      835.97     71.44 o 
   3   0  14     1136.01     1218.13    100.52 o 
   4   0  14      600.80      520.86     76.91 o 
   5   0  14      451.24      395.01     76.29 o 
   6   0  14     1413.26     1242.33    121.28 o 
   7   0  14       29.77      200.98     84.87 o 
  -5   1  14     1052.98      846.28    157.18 o 
  -4   1  14     1737.80     1680.40    117.41 o 
  -3   1  14      357.59      447.45     79.89 o 
  -2   1  14       75.99      206.05     64.93 o 
  -1   1  14       75.24      220.86    116.10 o 
   0   1  14      674.99      755.87     69.60 o 
   1   1  14     1131.06     1217.79     67.10 o 
   2   1  14     4767.36     4935.68    198.38 o 
   3   1  14     5230.25     5219.18    172.03 o 
   4   1  14     4209.16     4430.12    164.46 o 
   5   1  14     5125.62     5032.71    282.77 o 
   6   1  14     2244.06     2326.43    204.23 o 
   7   1  14     3235.21     3456.49    164.62 o 
  -5   2  14     1401.47     1607.28    175.97 o 
  -4   2  14      711.46      831.94    112.59 o 
  -3   2  14      462.78      395.06     80.16 o 
  -2   2  14      473.15      486.58     61.17 o 
  -1   2  14      539.45      708.84     57.41 o 
   0   2  14        5.62      181.92     77.00 o 
   1   2  14        2.74       62.96     43.71 o 
   2   2  14      929.84     1026.40    142.18 o 
   3   2  14      437.67      542.09    110.45 o 
   4   2  14      710.33      718.20    162.36 o 
   5   2  14      707.85      797.21    167.85 o 
   6   2  14      752.64      635.93    113.08 o 
   7   2  14      833.44      944.33    103.57 o 
   8   2  14       96.98     -102.28    140.35 o 
  -5   3  14     1137.39     1005.10    156.72 o 
  -4   3  14     2295.39     2670.68    284.99 o 
  -3   3  14     1747.35     1614.29    109.56 o 
  -2   3  14      967.72     1123.22     84.47 o 
  -1   3  14      301.53      405.16     52.83 o 
   0   3  14     1100.87     1179.56     64.96 o 
   1   3  14      237.34      345.49     49.52 o 
   2   3  14       43.98      111.49     47.07 o 
   3   3  14      634.84      716.56     91.37 o 
   4   3  14     1182.72     1167.29    103.42 o 
   5   3  14     2315.08     2031.84    150.16 o 
   6   3  14     3370.98     3291.35    155.20 o 
   7   3  14     1726.58     1688.51    150.92 o 
   8   3  14     1939.91     2090.62    242.96 o 
  -5   4  14     2671.65     2343.09    205.22 o 
  -4   4  14     3489.76     3600.68    262.66 o 
  -3   4  14     2679.49     2831.69    111.53 o 
  -2   4  14     2203.84     2341.50     96.03 o 
  -1   4  14     2144.17     2264.58    179.34 o 
   0   4  14     1407.92     1604.98     99.18 o 
   1   4  14      381.45      438.16     50.09 o 
   2   4  14      818.36      878.66    111.20 o 
   3   4  14       18.64       36.59     48.09 o 
   4   4  14      464.69      565.40     76.52 o 
   5   4  14      392.17      436.74     72.76 o 
   6   4  14      362.14      458.93     78.87 o 
   7   4  14      414.99      449.94    129.11 o 
   8   4  14      315.43      408.93     96.52 o 
  -5   5  14      141.27      461.35    150.48 o 
  -4   5  14      380.32      637.73    242.13 o 
  -3   5  14      794.84      812.86    132.24 o 
  -2   5  14      582.94      471.46     73.61 o 
  -1   5  14     4159.56     4320.48    160.61 o 
   0   5  14      951.56      923.94     79.04 o 
   1   5  14     4429.85     4396.48    118.76 o 
   2   5  14     2026.73     2094.00     94.18 o 
   3   5  14      176.74      227.69     49.58 o 
   4   5  14        2.13      213.02     49.77 o 
   5   5  14        0.80       52.21     64.61 o 
   6   5  14      333.71      328.60     71.94 o 
   7   5  14      275.84      224.83     83.38 o 
   8   5  14      836.05     1106.48    111.48 o 
  -4   6  14     2045.62     2177.99    159.69 o 
  -3   6  14     5087.11     5320.82    193.69 o 
  -2   6  14     5614.43     5995.34    222.85 o 
  -1   6  14     5653.64     5470.13    185.55 o 
   0   6  14     4791.41     5047.23    172.15 o 
   1   6  14     4803.25     4801.74    126.64 o 
   2   6  14      468.90      571.58     54.36 o 
   3   6  14      942.56     1037.25     66.73 o 
   4   6  14      607.70      611.49     57.85 o 
   5   6  14       57.29       98.52     62.33 o 
   6   6  14       22.29      146.75     69.24 o 
   7   6  14      159.07      145.05     80.39 o 
   8   6  14      353.46      463.25    101.98 o 
  -4   7  14       38.79      220.91    114.38 o 
  -3   7  14       18.73       84.91     77.40 o 
  -2   7  14       34.35      116.83     76.10 o 
  -1   7  14      351.24      450.05    128.42 o 
   0   7  14      878.08      705.08     83.99 o 
   1   7  14      589.84      712.97     59.45 o 
   2   7  14     2669.80     2641.47     98.46 o 
   3   7  14     1568.81     1417.25     74.11 o 
   4   7  14      742.74      879.62     67.21 o 
   5   7  14      449.58      643.23     65.48 o 
   6   7  14       48.16      154.43     69.28 o 
   7   7  14       34.48       70.42     79.86 o 
   8   7  14        1.10      189.19     96.45 o 
  -4   8  14      196.58      437.20    334.98 o 
  -3   8  14      639.37      801.07     98.07 o 
  -2   8  14     3445.27     3055.68    155.93 o 
  -1   8  14     2746.63     2821.48    261.67 o 
   0   8  14     5991.54     5440.02    253.43 o 
   1   8  14     7061.89     6787.46    293.24 o 
   2   8  14     5533.16     5405.97    199.03 o 
   3   8  14     4758.22     4555.36    130.48 o 
   4   8  14     2427.13     2380.85    100.27 o 
   5   8  14     1631.26     1798.79     92.46 o 
   6   8  14      449.95      512.74     97.91 o 
   7   8  14      155.56      285.86    211.67 o 
   8   8  14        1.47      195.59    141.56 o 
  -4   9  14       43.56      412.97    163.61 o 
  -3   9  14       96.31      252.17     93.96 o 
  -2   9  14       13.38      113.61     77.85 o 
  -1   9  14      997.67      945.36     90.55 o 
   0   9  14      991.43     1005.68     93.91 o 
   1   9  14      369.10      397.41     73.22 o 
   2   9  14      928.28      874.98     62.54 o 
   3   9  14      602.94      617.51     88.91 o 
   4   9  14      266.41      419.05    110.95 o 
   5   9  14      632.74      803.33     95.27 o 
   6   9  14      385.29      356.32     79.76 o 
   7   9  14      221.21      505.62    142.50 o 
  -3  10  14      100.93       88.33     85.01 o 
  -2  10  14        1.61      117.05     78.99 o 
  -1  10  14      426.80      511.27     94.38 o 
   0  10  14       46.72      136.52     73.66 o 
   1  10  14     2077.54     1960.99    116.70 o 
   2  10  14     3135.34     3036.24    156.52 o 
   3  10  14     2804.64     2668.45    210.82 o 
   4  10  14     2901.74     2842.47    183.13 o 
   5  10  14     2574.62     2666.70    236.70 o 
   6  10  14     1293.32     1453.99    117.98 o 
   7  10  14      863.43     1056.71    205.13 o 
  -3  11  14      370.89      573.79    101.78 o 
  -2  11  14       73.43      211.20     80.60 o 
  -1  11  14       33.06      122.28     78.10 o 
   0  11  14      191.78      350.82     89.70 o 
   1  11  14      367.53      482.55     83.97 o 
   2  11  14      153.15      200.08    123.90 o 
   3  11  14      597.69      529.42     84.29 o 
   4  11  14      357.68      464.89     89.77 o 
   5  11  14      444.29      545.17     98.02 o 
   6  11  14      176.84      548.40    142.91 o 
   7  11  14      221.43      418.24    138.13 o 
  -2  12  14      696.78      843.39    149.07 o 
  -1  12  14     1466.56     1415.46    254.66 o 
   0  12  14      153.72      213.60     76.67 o 
   1  12  14       53.35      112.46     76.00 o 
   2  12  14       26.62      144.12     72.34 o 
   3  12  14      306.09      479.68    183.00 o 
   4  12  14      516.24      547.19     97.83 o 
   5  12  14     2000.30     1859.07    170.60 o 
   6  12  14     1985.60     1969.03    133.76 o 
   7  12  14      592.73     1038.05    157.81 o 
  -1  13  14      829.28      736.97    108.49 o 
   0  13  14      352.69      376.00     89.36 o 
   1  13  14       81.72      248.24     79.23 o 
   2  13  14       21.99       47.98     81.63 o 
   3  13  14       88.48      260.33     79.09 o 
   4  13  14      411.06      997.33    464.77 o 
   5  13  14      173.24      346.12    111.33 o 
   6  13  14       84.67      121.40    128.84 o 
  -1  14  14      702.52      819.20    138.97 o 
   0  14  14      838.67      597.70    105.86 o 
   1  14  14      667.19      636.66    154.05 o 
   2  14  14      700.36      640.19     93.05 o 
   3  14  14      253.15      448.99     97.14 o 
   4  14  14       13.13      268.54    184.35 o 
   5  14  14        2.14       39.70    122.64 o 
   0  15  14     1391.01     1337.66    178.79 o 
   1  15  14      735.47      894.95    114.03 o 
   2  15  14      151.19      246.96    159.96 o 
   3  15  14      121.13      477.81    196.83 o 
   4  15  14       11.79      242.80    128.73 o 
   2  16  14      643.81      648.70    167.02 o 
   3  16  14      251.30      581.61    170.34 o 
   0  -7  15     1129.83     1236.22    123.48 o 
   1  -7  15      199.85      381.24    150.71 o 
   2  -7  15       86.39      240.67    162.31 o 
  -1  -6  15     3245.44     3192.03    224.91 o 
   0  -6  15     2766.53     2431.23    155.11 o 
   1  -6  15     3523.16     3335.78    164.21 o 
   2  -6  15     3946.13     3923.16    185.73 o 
   3  -6  15     2243.19     2378.78    265.13 o 
   4  -6  15     1480.23     1419.88    172.05 o 
  -2  -5  15     1138.56     1186.64    174.06 o 
  -1  -5  15     1272.60     1277.93    130.61 o 
   0  -5  15     1129.32     1112.38    198.34 o 
   1  -5  15     1369.66     1379.27    114.94 o 
   2  -5  15      994.58      973.74    105.13 o 
   3  -5  15      612.35      731.31    198.10 o 
   4  -5  15      125.44      333.81     91.88 o 
   5  -5  15      257.97      425.53    150.94 o 
  -3  -4  15        3.36      280.71    146.80 o 
  -2  -4  15        7.16       32.59    142.35 o 
  -1  -4  15      766.79      662.01    102.23 o 
   0  -4  15      697.93      819.06     99.98 o 
   1  -4  15     2501.70     2379.38    200.60 o 
   2  -4  15     2351.67     2067.48    129.72 o 
   3  -4  15     4472.88     4239.05    173.13 o 
   4  -4  15     4146.20     4092.99    200.93 o 
   5  -4  15     2451.62     2613.54    334.36 o 
  -3  -3  15       10.32      359.88    141.31 o 
  -2  -3  15       56.99      464.30    135.99 o 
  -1  -3  15      487.14      564.86     96.41 o 
   0  -3  15     1090.73     1171.61    234.92 o 
   1  -3  15     1551.57     1562.65    110.14 o 
   2  -3  15     1755.88     1739.56     93.22 o 
   3  -3  15     2012.26     1916.65    277.09 o 
   4  -3  15      992.51      985.05     93.99 o 
   5  -3  15      732.33      797.31    156.54 o 
  -4  -2  15      360.93      468.28    103.01 o 
  -3  -2  15      307.85      340.01    181.04 o 
  -2  -2  15      267.20      342.70    122.12 o 
  -1  -2  15       15.04      145.30     84.31 o 
   0  -2  15        5.35      178.72     73.84 o 
   1  -2  15       29.75      132.83    113.16 o 
   2  -2  15       46.26      -10.84     69.47 o 
   3  -2  15      953.92      820.04     83.46 o 
   4  -2  15      888.96      941.62     95.37 o 
   5  -2  15     2055.39     1950.89    129.90 o 
   6  -2  15     2044.59     2085.95    224.42 o 
  -4  -1  15     3108.99     3186.87    164.00 o 
  -3  -1  15     1951.52     2086.97    133.67 o 
  -2  -1  15     1522.56     1229.30    144.00 o 
  -1  -1  15      901.90      992.85    135.31 o 
   0  -1  15      671.40      836.55     83.42 o 
   1  -1  15      117.38      145.62     85.36 o 
   2  -1  15      577.82      653.97     73.19 o 
   3  -1  15     1911.01     1858.93    110.20 o 
   4  -1  15     1251.25     1233.09     97.42 o 
   5  -1  15     1277.66     1405.81    108.46 o 
   6  -1  15      416.46      596.03     95.81 o 
  -4   0  15      641.69      711.72    102.54 o 
  -3   0  15     1003.94      971.88    165.54 o 
  -2   0  15      570.96      811.70     89.23 o 
  -1   0  15      207.35      336.33    112.93 o 
   0   0  15      812.07      842.19    126.52 o 
   1   0  15       25.75      156.72     64.96 o 
   2   0  15        1.63       77.47     61.97 o 
   3   0  15      141.90      216.77     67.40 o 
   4   0  15      882.58      724.63     82.09 o 
   5   0  15      118.24       71.91     67.86 o 
   6   0  15     1013.96      965.29     94.64 o 
   7   0  15      431.62      472.99    141.20 o 
  -4   1  15     3549.12     3607.86    169.81 o 
  -3   1  15     3703.00     3873.07    167.88 o 
  -2   1  15     5779.16     5916.08    329.42 o 
  -1   1  15     6058.66     6100.55    229.41 o 
   0   1  15     3931.97     4129.63    117.89 o 
   1   1  15     2440.08     2561.62    123.95 o 
   2   1  15     1459.19     1403.23    310.57 o 
   3   1  15      541.29      742.00     83.08 o 
   4   1  15       12.63      119.47     62.81 o 
   5   1  15      200.15      254.15     89.42 o 
   6   1  15      624.96      611.11     86.38 o 
   7   1  15     1128.95     1285.74    118.72 o 
  -4   2  15      542.97      656.05    148.14 o 
  -3   2  15      767.88      755.67     95.48 o 
  -2   2  15      452.55      514.07    184.65 o 
  -1   2  15     1304.77     1174.43    139.53 o 
   0   2  15     1748.07     1687.55     77.80 o 
   1   2  15      736.90      659.66     59.99 o 
   2   2  15       93.66      109.28     72.21 o 
   3   2  15       29.81      103.00    116.62 o 
   4   2  15       86.27       96.82     61.03 o 
   5   2  15       44.77      108.47     73.93 o 
   6   2  15        4.71       68.68     73.48 o 
   7   2  15      327.53      139.27     83.94 o 
  -4   3  15      535.95      541.29     96.07 o 
  -3   3  15     1412.20     1498.50    123.49 o 
  -2   3  15     4093.25     4196.46    159.53 o 
  -1   3  15     3081.32     3119.27    216.18 o 
   0   3  15     1473.93     1577.71     98.01 o 
   1   3  15     4180.74     4317.71    120.35 o 
   2   3  15     5713.34     5569.32    177.69 o 
   3   3  15     2961.91     2809.56    134.76 o 
   4   3  15     2239.76     2179.41    119.41 o 
   5   3  15      957.38      886.81     87.95 o 
   6   3  15      346.29      462.57     89.48 o 
   7   3  15        1.65      131.21     90.15 o 
  -4   4  15       88.02      254.23     91.72 o 
  -3   4  15     1287.70     1345.72    151.15 o 
  -2   4  15     2027.86     2018.88    117.58 o 
  -1   4  15      478.61      542.26    111.14 o 
   0   4  15     3930.62     3846.67    144.75 o 
   1   4  15      735.24      940.12     62.19 o 
   2   4  15      301.91      350.16     53.43 o 
   3   4  15      388.34      314.60     68.04 o 
   4   4  15      287.68      326.76     72.70 o 
   5   4  15        6.92       89.05     75.00 o 
   6   4  15        6.59       61.87     79.15 o 
   7   4  15       24.07      289.07     92.12 o 
  -4   5  15       33.04      206.16    116.60 o 
  -3   5  15       27.93      166.47     80.27 o 
  -2   5  15      209.23      297.99     99.72 o 
  -1   5  15      997.76     1065.18     90.76 o 
   0   5  15      406.67      472.27     95.88 o 
   1   5  15     3194.77     3241.23    143.37 o 
   2   5  15     6067.16     6011.25    146.92 o 
   3   5  15     5287.64     5303.65    139.67 o 
   4   5  15     3412.53     3512.28    158.40 o 
   5   5  15     2108.98     2283.42    127.45 o 
   6   5  15     1214.21     1132.09    135.15 o 
   7   5  15      577.19      556.55    100.58 o 
  -4   6  15      233.98      529.54    157.78 o 
  -3   6  15       84.01      366.54     82.30 o 
  -2   6  15      107.93      250.57     72.34 o 
  -1   6  15     1093.50     1116.51     93.88 o 
   0   6  15      847.70      927.11    111.47 o 
   1   6  15     3500.45     3490.56    146.99 o 
   2   6  15     1080.96     1093.81     79.67 o 
   3   6  15     2957.48     2878.03    120.26 o 
   4   6  15     1201.01     1093.21     77.42 o 
   5   6  15      488.07      571.26     86.47 o 
   6   6  15      236.55      404.19     81.37 o 
   7   6  15      220.36      494.44     92.33 o 
   8   6  15        2.02       83.70    136.57 o 
  -4   7  15      528.69      925.10    173.39 o 
  -3   7  15       77.04      155.33    108.45 o 
  -2   7  15      105.80      218.22    153.92 o 
  -1   7  15      175.60      255.90     73.97 o 
   0   7  15      159.83      173.01    153.60 o 
   1   7  15       76.06       99.43     63.96 o 
   2   7  15     1503.16     1468.71     86.18 o 
   3   7  15      728.43      822.58     87.44 o 
   4   7  15     1108.15     1130.86     83.82 o 
   5   7  15     1145.90     1120.59     80.19 o 
   6   7  15     1050.34     1130.67    101.53 o 
   7   7  15     1496.16     1472.72    114.32 o 
   8   7  15      873.13     1096.71    169.20 o 
  -4   8  15     2052.43     2352.98    221.86 o 
  -3   8  15     1147.97     1153.78    226.78 o 
  -2   8  15     1032.94     1137.47    183.15 o 
  -1   8  15       24.66      155.33     73.12 o 
   0   8  15       34.03       91.69    134.24 o 
   1   8  15       22.40      120.12     71.60 o 
   2   8  15      409.50      570.46     61.48 o 
   3   8  15     1090.86     1095.24     75.87 o 
   4   8  15     2613.40     2642.46    116.37 o 
   5   8  15     1056.25      955.05     81.65 o 
   6   8  15      900.51      760.94     96.85 o 
   7   8  15      680.13      855.27    145.79 o 
  -3   9  15      323.81      590.25    104.83 o 
  -2   9  15      295.44      476.51     93.51 o 
  -1   9  15       88.99      190.24     76.80 o 
   0   9  15      136.79      245.82     70.90 o 
   1   9  15      251.76      256.28     76.26 o 
   2   9  15      167.55      287.22     76.70 o 
   3   9  15      192.17      329.01     58.39 o 
   4   9  15       53.30      165.91     63.13 o 
   5   9  15      359.14      526.81     74.46 o 
   6   9  15      454.47      523.96     87.17 o 
   7   9  15      541.78      687.41    101.44 o 
  -3  10  15     2940.47     2860.99    253.02 o 
  -2  10  15     4354.87     4496.00    191.26 o 
  -1  10  15     2722.21     2705.11    152.62 o 
   0  10  15     1329.38     1269.08    105.94 o 
   1  10  15     1413.20     1445.42    104.92 o 
   2  10  15     1017.07     1070.80     94.87 o 
   3  10  15       52.44      219.81     61.29 o 
   4  10  15       93.94      199.43     79.99 o 
   5  10  15      298.49      313.09     94.14 o 
   6  10  15      407.83      542.39    153.31 o 
   7  10  15      802.12      888.44    231.20 o 
  -2  11  15      776.42      602.50     99.03 o 
  -1  11  15      358.48      356.42    156.08 o 
   0  11  15      221.37      222.99     93.75 o 
   1  11  15      565.71      362.89     75.19 o 
   2  11  15       54.32       32.70     73.48 o 
   3  11  15       18.34      214.59     85.72 o 
   4  11  15      245.97      310.14     92.56 o 
   5  11  15      170.99      406.35    150.85 o 
   6  11  15       93.47      299.17    106.34 o 
   7  11  15      185.37      357.83    116.29 o 
  -1  12  15     1762.61     1738.11    134.20 o 
   0  12  15     2253.88     2242.03    143.21 o 
   1  12  15     2353.86     2271.32    143.25 o 
   2  12  15     1860.01     1906.91    128.26 o 
   3  12  15     1121.51     1140.88    111.23 o 
   4  12  15      895.43     1124.93    284.24 o 
   5  12  15       29.35      229.90    101.50 o 
   6  12  15        5.40      290.08    113.19 o 
  -1  13  15      751.31      715.49    146.35 o 
   0  13  15      480.72      445.99     90.62 o 
   1  13  15      311.21      310.43     93.93 o 
   2  13  15      834.46      692.24     95.14 o 
   3  13  15      296.02      266.74     92.04 o 
   4  13  15      132.78      233.03    100.88 o 
   5  13  15        0.94      169.03    211.51 o 
   6  13  15        0.03      410.56    144.06 o 
   0  14  15      866.70     1027.33    178.22 o 
   1  14  15     1215.44     1302.48    124.28 o 
   2  14  15     1325.64     1122.25    151.46 o 
   3  14  15     1666.97     1616.64    129.81 o 
   4  14  15     1294.24     1284.26    123.25 o 
   5  14  15      875.86      864.07    184.43 o 
   2  15  15      978.76     1268.98    180.00 o 
   3  15  15      807.56      823.96    158.27 o 
   4  15  15      302.97      724.22    182.55 o 
   1  -6  16      539.50      946.51    162.54 o 
   2  -6  16      285.27      577.64    170.62 o 
  -1  -5  16       59.52      308.18    117.19 o 
   0  -5  16      627.25      689.38    110.01 o 
   1  -5  16      412.43      460.26    103.62 o 
   2  -5  16     1180.16     1131.34    121.00 o 
   4  -5  16      477.88      659.33    148.55 o 
  -2  -4  16     1228.71     1549.77    189.33 o 
  -1  -4  16     1581.19     1721.92    132.17 o 
   0  -4  16      952.33     1153.07    129.21 o 
   1  -4  16      502.53      665.85    101.21 o 
   2  -4  16      286.46      462.91    126.05 o 
   3  -4  16       13.85      197.53    235.87 o 
   4  -4  16      280.41      340.05    142.84 o 
  -2  -3  16      721.84      717.23    165.39 o 
  -1  -3  16      418.95      622.26    146.73 o 
   0  -3  16       71.09      234.64    108.36 o 
   1  -3  16        1.55      134.82    113.42 o 
   2  -3  16      152.38      263.15    102.64 o 
   3  -3  16      482.19      681.01     91.43 o 
   4  -3  16      525.38      679.84     91.79 o 
   5  -3  16     1349.74     1480.93    173.68 o 
  -3  -2  16     1059.55     1166.05    172.76 o 
  -2  -2  16     1503.52     1631.03    180.69 o 
  -1  -2  16     2577.94     2185.51    197.47 o 
   0  -2  16     1959.60     1925.14    246.67 o 
   1  -2  16     3002.80     3053.51    207.36 o 
   2  -2  16     2412.41     2399.49    128.62 o 
   3  -2  16      871.43      877.68     91.75 o 
   4  -2  16      308.24      458.41     81.33 o 
   5  -2  16      344.96      536.36     89.50 o 
  -3  -1  16     1678.81     1864.31    131.05 o 
  -2  -1  16     2269.11     2261.66    186.42 o 
  -1  -1  16     2245.23     2425.50    197.80 o 
   0  -1  16     3456.60     3068.68    197.47 o 
   1  -1  16     1062.12     1113.49    102.82 o 
   2  -1  16      184.79      200.01    118.09 o 
   3  -1  16      172.48      312.86    148.61 o 
   4  -1  16      216.69      116.10    170.16 o 
   5  -1  16       78.95      209.06     85.88 o 
   6  -1  16      444.14      654.22    145.27 o 
  -3   0  16      485.94      439.71     99.47 o 
  -2   0  16      730.09      820.89     95.42 o 
   0   0  16     2418.38     2414.13    173.40 o 
   1   0  16     1976.45     1827.73    108.55 o 
   2   0  16     4009.90     4020.31    167.55 o 
   3   0  16      357.10      375.28     75.61 o 
   4   0  16      452.04      393.36    125.31 o 
   5   0  16      725.71      702.54     97.86 o 
   6   0  16     1033.33     1098.05    112.54 o 
  -3   1  16      323.78      427.73     94.30 o 
  -2   1  16      329.80      443.81    108.10 o 
  -1   1  16     1671.66     1585.40    135.84 o 
   0   1  16     4101.37     4087.50    226.64 o 
   1   1  16     4356.59     4299.56    339.64 o 
   2   1  16     1513.84     1668.08    106.94 o 
   3   1  16     2432.13     2492.36    164.09 o 
   4   1  16     3097.35     3147.48    152.93 o 
   5   1  16     1162.63     1378.07    113.08 o 
   6   1  16       82.81      183.16     87.24 o 
  -3   2  16      105.39      204.52     86.84 o 
  -2   2  16      827.97      744.25    113.67 o 
  -1   2  16      750.23     1042.20    100.97 o 
   0   2  16     1448.37     1482.91    186.71 o 
   1   2  16     1765.71     1786.95    188.20 o 
   2   2  16     1528.96     1584.21    105.35 o 
   3   2  16     2388.13     2375.82    126.13 o 
   4   2  16     1188.79     1108.48     99.93 o 
   5   2  16     2133.79     1902.62    124.01 o 
   6   2  16      940.45     1106.50    113.05 o 
  -3   3  16     1223.88     1294.71    135.66 o 
  -2   3  16      485.38      602.66    100.45 o 
  -1   3  16      261.10      428.27     88.75 o 
   0   3  16      332.22      362.76     73.06 o 
   1   3  16      487.72      706.98     64.05 o 
   2   3  16     1262.97     1219.00    221.93 o 
   3   3  16     1675.02     1673.18    119.21 o 
   4   3  16     1920.50     1927.73    119.41 o 
   5   3  16     1704.87     1732.44    121.59 o 
   6   3  16     1430.85     1272.28    118.04 o 
   7   3  16     1053.91     1177.20    120.17 o 
  -3   4  16       18.04      215.78    121.20 o 
  -2   4  16      184.07      231.35     80.23 o 
  -1   4  16      330.93      484.09     79.20 o 
   0   4  16      400.55      517.74     77.09 o 
   1   4  16      904.43     1118.57     70.31 o 
   2   4  16     1659.23     1840.56     87.61 o 
   3   4  16     1095.93     1066.16     90.54 o 
   4   4  16     1072.07     1056.37     99.90 o 
   5   4  16     1103.03     1107.20    166.42 o 
   6   4  16     1305.40     1206.50    108.47 o 
   7   4  16      519.00      569.71    239.53 o 
  -3   5  16     2741.83     2968.95    215.93 o 
  -2   5  16     1870.81     2322.14    140.68 o 
  -1   5  16     1910.17     2160.12    123.34 o 
   0   5  16     1003.90     1007.28    162.36 o 
   1   5  16      334.93      414.19     76.28 o 
   2   5  16        0.45       54.68     56.23 o 
   3   5  16      210.96      219.37     78.45 o 
   4   5  16      165.89       61.69     86.40 o 
   5   5  16      332.37      225.93     83.21 o 
   6   5  16      781.41      684.01     94.25 o 
   7   5  16      619.20      883.77    203.02 o 
  -3   6  16     1390.89     1463.45    122.15 o 
  -2   6  16      244.53      380.64    116.45 o 
  -1   6  16      554.50      519.51     83.02 o 
   0   6  16      269.95      371.73     74.06 o 
   1   6  16       42.85      140.25     63.74 o 
   2   6  16      285.31      450.13     63.15 o 
   3   6  16      659.04      647.74     66.63 o 
   4   6  16      716.71      742.59    109.93 o 
   5   6  16     1313.12     1366.53    110.38 o 
   6   6  16     1161.91      982.68     97.43 o 
   7   6  16      610.74      668.77     96.73 o 
  -3   7  16     1113.79     1268.04    116.65 o 
  -2   7  16     1772.80     1844.11    126.30 o 
  -1   7  16     2300.43     2577.45    137.09 o 
   0   7  16     3156.43     3365.95    154.87 o 
   1   7  16     2097.34     2188.90    125.53 o 
   2   7  16     1414.36     1462.08     84.36 o 
   3   7  16     1119.35     1225.52     78.53 o 
   4   7  16      966.58     1102.44     80.64 o 
   5   7  16      171.32      219.73    130.50 o 
   6   7  16        2.47      211.30     99.65 o 
   7   7  16      395.63      395.55    108.67 o 
  -3   8  16     1742.36     1936.61    211.15 o 
  -2   8  16     2034.57     2084.38    184.12 o 
  -1   8  16     2380.54     2096.03    132.37 o 
   0   8  16     2987.89     3091.18    160.79 o 
   1   8  16     1068.28     1215.13    136.32 o 
   2   8  16      514.83      411.12     76.86 o 
   3   8  16        5.71      233.55     59.31 o 
   4   8  16      124.21      207.14     59.57 o 
   5   8  16       16.75      144.08     71.25 o 
   6   8  16      345.66      404.18     95.07 o 
   7   8  16      435.25      814.63    157.94 o 
  -2   9  16      542.98      708.63    101.70 o 
  -1   9  16      739.35      994.18    102.81 o 
   0   9  16      751.81      807.08     94.14 o 
   1   9  16     1570.29     1511.33    155.13 o 
   2   9  16     1589.25     1646.09    112.71 o 
   3   9  16      889.25     1097.36     78.62 o 
   4   9  16      968.34     1018.42     79.93 o 
   5   9  16      240.03      328.96     99.00 o 
   6   9  16       36.03      373.70     93.90 o 
   7   9  16       49.64      118.62    154.13 o 
  -2  10  16      845.15      905.64    111.08 o 
  -1  10  16     1817.87     1652.62    124.26 o 
   0  10  16     3125.11     2834.80    153.19 o 
   1  10  16     2364.17     2631.36    144.62 o 
   2  10  16      982.86     1061.71    104.27 o 
   3  10  16     1140.58     1154.15    109.74 o 
   4  10  16      484.54      584.33     74.49 o 
   5  10  16      374.60      633.41     80.88 o 
   6  10  16      260.57      349.60     82.41 o 
   7  10  16        0.80      320.57    157.69 o 
  -1  11  16      592.66      561.49    167.68 o 
   0  11  16      317.81      371.16     94.14 o 
   1  11  16      690.61      727.00    107.67 o 
   2  11  16     1106.81      927.25     99.63 o 
   3  11  16     1395.96     1472.55     89.43 o 
   4  11  16      375.14      306.30     87.19 o 
   5  11  16      427.67      573.40     78.83 o 
   6  11  16      304.37      412.69    108.40 o 
   0  12  16       59.15       62.87     88.16 o 
   1  12  16      236.47      341.96     90.85 o 
   2  12  16      616.79      432.50     90.49 o 
   3  12  16      838.04     1004.81    106.02 o 
   4  12  16      649.10      532.30    104.28 o 
   5  12  16      820.25      807.38    116.90 o 
   6  12  16      701.39      964.49    129.66 o 
   1  13  16      446.31      404.47    102.41 o 
   2  13  16     1579.61     1639.23    122.97 o 
   3  13  16      589.82      663.38    102.69 o 
   4  13  16      772.18      886.68    117.04 o 
   5  13  16      323.63      597.25    119.56 o 
   2  14  16       80.40      236.76    132.95 o 
   3  14  16       85.47      163.88    143.47 o 
   4  14  16      451.08      697.52    182.62 o 
   0  -4  17     1779.70     1753.70    158.74 o 
   1  -4  17      844.17      768.79    156.10 o 
   2  -4  17      861.91      665.77    144.41 o 
  -1  -3  17     1808.18     1882.88    195.99 o 
   0  -3  17     1922.74     2150.07    203.40 o 
   1  -3  17     1878.25     1844.80    176.37 o 
   2  -3  17     1533.43     1492.70    168.29 o 
   3  -3  17     1340.06     1509.12    123.30 o 
   4  -3  17      368.13      641.21    135.24 o 
  -2  -2  17       42.91      566.10    167.47 o 
   0  -2  17      284.64      434.04    132.18 o 
   1  -2  17      419.13      367.10    124.58 o 
   2  -2  17     1114.17     1153.49    140.37 o 
   3  -2  17     1268.91     1400.26    152.28 o 
   4  -2  17     1707.76     1813.56    205.83 o 
  -2  -1  17       84.01      398.28    150.79 o 
   0  -1  17     2429.81     2467.86    189.23 o 
   1  -1  17     2428.33     2356.77    187.58 o 
   2  -1  17     2597.38     2678.64    163.18 o 
   3  -1  17     1694.50     1847.31    242.86 o 
   4  -1  17     2251.64     2358.56    134.78 o 
   5  -1  17     1489.41     1731.56    175.88 o 
   1   0  17        1.85       74.17     79.19 o 
   2   0  17       50.05      197.59     79.45 o 
   3   0  17      158.22      315.28     84.45 o 
   4   0  17     1155.81     1349.06    233.00 o 
   5   0  17      519.21      580.34     87.14 o 
  -2   1  17      681.69      685.50    122.85 o 
   0   1  17      302.63       58.09    124.72 o 
   1   1  17      673.59      768.88     91.96 o 
   2   1  17     2373.40     2894.63    188.98 o 
   3   1  17     2805.26     3087.37    213.29 o 
   4   1  17     1961.18     2007.52    127.48 o 
   5   1  17     1702.96     1630.90    128.04 o 
  -3   2  17      551.05      562.19    133.28 o 
  -2   2  17      803.14      861.66    123.76 o 
  -1   2  17      472.69      589.88    110.06 o 
   0   2  17      430.54      428.65    128.35 o 
   1   2  17       47.30      324.04    100.36 o 
   2   2  17       22.95      116.25    110.81 o 
   3   2  17       94.52      186.03     79.50 o 
   4   2  17      249.27      342.53     76.49 o 
   5   2  17      669.31      673.25     86.46 o 
   6   2  17       90.12      228.89     92.99 o 
  -3   3  17     1224.80      987.62    144.62 o 
  -2   3  17     2349.60     2202.48    177.52 o 
  -1   3  17     1422.97     1573.00    109.15 o 
   0   3  17      887.55     1031.75    165.10 o 
   1   3  17      924.43     1007.86    114.44 o 
   2   3  17      116.95      227.37     75.07 o 
   3   3  17       60.53       50.57     78.30 o 
   4   3  17      292.63      315.52     79.73 o 
   5   3  17      604.03      498.19     92.01 o 
   6   3  17      651.70      906.07    109.41 o 
  -2   4  17     1081.82     1014.05    126.48 o 
  -1   4  17     1684.96     1620.99    111.54 o 
   0   4  17     1562.48     1557.51    108.10 o 
   1   4  17      493.28      499.84     82.74 o 
   2   4  17      275.90      362.45    164.38 o 
   3   4  17      143.28      258.45     79.26 o 
   4   4  17       56.65      166.11     81.47 o 
   5   4  17        6.01      182.83     83.28 o 
   6   4  17       33.05      154.89     85.41 o 
  -2   5  17     1160.47     1361.41    205.19 o 
  -1   5  17     1740.29     1997.75    127.78 o 
   0   5  17     1430.66     1608.69    134.52 o 
   1   5  17      933.63     1013.16     95.64 o 
   2   5  17     1508.69     1490.66     86.30 o 
   3   5  17      785.58      805.70     87.55 o 
   4   5  17      793.56      846.07    102.06 o 
   5   5  17       93.44      189.90     83.59 o 
   6   5  17        1.86       55.84     96.06 o 
  -3   6  17     1184.29     1651.62    193.68 o 
  -2   6  17     2223.57     2611.09    150.39 o 
  -1   6  17     3115.50     3381.06    217.41 o 
   0   6  17     2312.09     2493.37    169.61 o 
   1   6  17     3905.53     4028.98    166.28 o 
   2   6  17     2172.90     2222.90    102.23 o 
   3   6  17      513.51      579.02     93.72 o 
   4   6  17      202.04      233.59     92.96 o 
   5   6  17      293.99      337.83     91.24 o 
   6   6  17        1.32      163.48     86.55 o 
  -2   7  17        2.29      129.88    138.35 o 
  -1   7  17      274.24      434.37     90.59 o 
   0   7  17      320.79      351.53    122.08 o 
   1   7  17     1622.46     1752.12    127.32 o 
   2   7  17      380.47      502.40     82.21 o 
   3   7  17     2679.45     2670.56    112.74 o 
   4   7  17     2615.70     2439.02    150.33 o 
   5   7  17      693.55      750.12    100.21 o 
   6   7  17      212.88      284.26     93.82 o 
  -2   8  17      338.11      580.48    101.78 o 
  -1   8  17     1788.66     2022.32    208.27 o 
   0   8  17     3056.89     3225.62    157.80 o 
   1   8  17     1696.81     1766.68    119.35 o 
   2   8  17     3861.17     3937.80    164.92 o 
   3   8  17     1524.56     1508.03     90.38 o 
   4   8  17      689.93      812.67     82.17 o 
   5   8  17     1105.92     1355.63    117.30 o 
   6   8  17      967.38      984.27    117.61 o 
  -2   9  17      104.20      375.95    143.47 o 
  -1   9  17      133.66      189.62     94.92 o 
   0   9  17       36.70      119.62     82.45 o 
   1   9  17       10.36       39.50     80.03 o 
   2   9  17      150.44      204.14     84.24 o 
   3   9  17       41.96      276.28     67.48 o 
   4   9  17     1017.15     1055.28     86.43 o 
   5   9  17      471.77      523.87     79.96 o 
   6   9  17      218.43      212.49    101.54 o 
  -1  10  17       67.56      246.63     93.86 o 
   0  10  17      169.25      190.25     85.78 o 
   1  10  17      349.40      315.73     86.92 o 
   2  10  17     1201.44     1081.10    139.95 o 
   3  10  17     2190.54     2556.72    189.06 o 
   4  10  17     1080.76     1412.91     95.42 o 
   5  10  17     1668.04     1675.50    102.70 o 
   6  10  17     1207.63     1563.49    133.96 o 
   0  11  17      211.73      353.46    112.55 o 
   1  11  17        5.11      152.68    159.10 o 
   2  11  17        0.06       74.34     88.75 o 
   3  11  17        2.79      303.67     94.43 o 
   4  11  17       86.78      179.04     76.10 o 
   5  11  17      118.70      205.38     84.58 o 
   6  11  17       52.04      240.96    117.23 o 
   1  12  17      233.37      328.39     97.62 o 
   2  12  17      249.36      391.23     93.51 o 
   3  12  17       35.06      345.84     95.69 o 
   4  12  17      154.71      458.54     83.99 o 
   5  12  17      252.68      410.79     83.83 o 
   2  13  17       25.85      110.65    134.37 o 
   3  13  17        0.88      114.67    104.42 o 
   4  13  17        8.44      423.42    171.61 o 
   1  -2  18       32.14      259.13    130.33 o 
   2  -2  18       21.24      238.03    134.35 o 
   3  -2  18      304.67      469.21    141.54 o 
   1  -1  18      135.61      194.06    126.44 o 
   2  -1  18        0.15      240.34    113.52 o 
   3  -1  18       53.78      246.04     87.81 o 
   4  -1  18      493.65      638.61    148.23 o 
   1   0  18      426.78      748.19    131.40 o 
   2   0  18      447.99      488.15     88.89 o 
   3   0  18      372.07      476.59     89.06 o 
   4   0  18      129.20      323.73    179.27 o 
   1   1  18     2199.91     2040.62    189.64 o 
   2   1  18     1682.21     1564.38    114.84 o 
   3   1  18      274.84      407.03     90.90 o 
   4   1  18        4.35       99.57     82.64 o 
   5   1  18        9.74      -94.88    144.56 o 
  -2   2  18      195.51      355.21    124.63 o 
   0   2  18      650.08      781.42    147.80 o 
   1   2  18      712.85      925.00    154.37 o 
   2   2  18      315.45      450.64     84.01 o 
   3   2  18      253.40      423.01     84.57 o 
   4   2  18      181.68      144.22     84.03 o 
   5   2  18      229.92      353.05    100.32 o 
  -2   3  18     1205.92     1271.30    147.10 o 
  -1   3  18     1195.85     1322.46    140.27 o 
   0   3  18     2766.66     2845.16    215.11 o 
   1   3  18     4736.80     4971.00    275.43 o 
   2   3  18     2697.85     2831.54    142.47 o 
   3   3  18     2968.25     3424.26    160.56 o 
   4   3  18     1505.06     1424.06    233.29 o 
   5   3  18     1373.35     1655.21    126.84 o 
  -2   4  18       38.56      238.97    130.33 o 
  -1   4  18      247.57      410.34     88.84 o 
   0   4  18      180.94      234.89     85.17 o 
   1   4  18      634.37      792.97    147.33 o 
   2   4  18      588.20      555.09     94.85 o 
   3   4  18      566.38      718.80    190.60 o 
   4   4  18      532.55      555.60    198.56 o 
   5   4  18      131.29      257.52     94.90 o 
  -2   5  18        0.14      344.02    136.88 o 
  -1   5  18      129.48      334.71     90.83 o 
   0   5  18      779.27      938.09     92.87 o 
   1   5  18     1008.77     1052.82    182.65 o 
   2   5  18      487.68      644.38    190.83 o 
   3   5  18     1141.37     1066.43    107.15 o 
   4   5  18     1935.65     1711.26    129.79 o 
   5   5  18     1502.44     1815.46    133.74 o 
  -2   6  18      100.73      306.44    149.58 o 
  -1   6  18      139.85      374.32    226.22 o 
   0   6  18      228.93      313.67     85.05 o 
   1   6  18      171.92      470.16    161.08 o 
   2   6  18     1237.79     1186.62    107.05 o 
   3   6  18      691.94      752.61    182.29 o 
   4   6  18      187.50      287.72    134.46 o 
   5   6  18      342.24      561.32    117.54 o 
  -1   7  18      396.77      579.68     98.32 o 
   0   7  18      445.74      661.69    162.34 o 
   1   7  18       22.07      119.75     80.08 o 
   2   7  18        4.21      121.50    135.07 o 
   3   7  18      491.31      679.23    130.76 o 
   4   7  18      930.37      962.69    107.96 o 
   5   7  18     1309.61     1455.57    129.89 o 
  -1   8  18      477.06      594.33    103.53 o 
   0   8  18      415.89      481.64     94.38 o 
   1   8  18       38.76      190.80    125.09 o 
   2   8  18        9.63      113.78    113.69 o 
   3   8  18      324.26      546.95     84.84 o 
   4   8  18      160.80      457.75    168.24 o 
   5   8  18      467.23      564.39    112.96 o 
   0   9  18      521.47      670.50    213.49 o 
   1   9  18      616.32      711.80     98.76 o 
   2   9  18      109.01      177.51    100.98 o 
   3   9  18       87.68      103.45     92.21 o 
   4   9  18       72.44      272.99     85.37 o 
   5   9  18        4.07      141.49     99.23 o 
   0  10  18     1774.24     1752.08    134.72 o 
   1  10  18      746.13      906.23    136.66 o 
   2  10  18      201.71      192.67     94.52 o 
   3  10  18      163.20      226.01     96.08 o 
   4  10  18       48.27      417.76     83.04 o 
   5  10  18       42.56      246.27     84.43 o 
   1  11  18      425.71      309.44    124.53 o 
   2  11  18      283.48      545.70    105.19 o 
   3  11  18        5.99      209.67    123.51 o 
   4  11  18       14.92      213.67    134.04 o 
   5  11  18       22.02      346.24    132.86 o 
   3  12  18     1568.89     1467.71    165.29 o 
   4  12  18     1110.16      913.89    165.56 o 
   2   0  19     1384.29     1679.37    272.82 o 
   3   0  19     1722.16     1778.62    333.31 o 
   2   1  19     1762.24     1918.63    291.40 o 
   3   1  19      992.29     1239.79    114.01 o 
   1   2  19      145.09      202.81    153.00 o 
   2   2  19      375.62      672.50    158.44 o 
   3   2  19      592.46      696.44     98.45 o 
   4   2  19     1551.77     1378.26    126.02 o 
   0   3  19       66.81      335.05    148.00 o 
   1   3  19      196.30      469.38    151.61 o 
   2   3  19      593.29      828.17    105.21 o 
   3   3  19      807.68      863.39    122.81 o 
   4   3  19      380.42      456.21     98.88 o 
  -1   4  19       87.73      150.05    132.71 o 
   0   4  19       69.89      406.95    143.30 o 
   1   4  19       20.47      255.93    143.82 o 
   2   4  19        2.99      179.50    129.13 o 
   3   4  19       51.96      161.10    165.12 o 
   4   4  19      244.23      303.78     98.60 o 
  -1   5  19     1988.19     2190.71    138.75 o 
   0   5  19     1694.73     1779.17    129.21 o 
   1   5  19     1057.85     1507.49    180.84 o 
   2   5  19      223.40      359.04    133.83 o 
   3   5  19      178.73      372.38     99.16 o 
   4   5  19        1.62      153.10     98.16 o 
   5   5  19      145.60      148.54    129.94 o 
   0   6  19       92.27      265.40     90.13 o 
   1   6  19        7.05      108.44     95.04 o 
   2   6  19      116.62      208.58    128.88 o 
   3   6  19        2.28      211.03     99.89 o 
   4   6  19       65.43       -5.16     96.57 o 
   5   6  19      181.34      354.26    136.17 o 
   0   7  19     2254.06     2769.26    150.73 o 
   1   7  19     1889.04     2025.19    137.96 o 
   2   7  19      920.82     1239.79    145.44 o 
   3   7  19      739.70      816.21    190.47 o 
   4   7  19      474.22      584.09    109.44 o 
   5   7  19       95.76      -68.09    154.58 o 
   0   8  19      773.88      896.95    138.72 o 
   1   8  19      648.17      660.78    100.10 o 
   2   8  19      828.25      808.75    105.02 o 
   3   8  19      398.19      502.52    147.14 o 
   4   8  19       78.26      395.58    158.95 o 
   5   8  19       10.64      224.52    157.33 o 
   1   9  19      477.47      725.15    148.07 o 
   2   9  19      931.00     1021.79    117.18 o 
   3   9  19      611.43      589.22    143.57 o 
   4   9  19     1043.89     1257.88    180.03 o 
   2  10  19      877.09     1007.93    150.80 o 
   3  10  19      556.51      907.32    153.23 o 
   4  10  19      636.37      914.48    141.41 o 
   2   3  20      236.30      935.65    178.81 o 
   2   4  20      937.91     1106.68    168.33 o 
   3   4  20      350.94      536.84    148.23 o 
   1   5  20     1304.26     1765.84    202.74 o 
   3   5  20     1193.53     1594.52    182.88 o 
                                                 
